# Supplementary material for: Mapping methylation quantitative trait loci in cardiac tissues nominates risk loci and biological pathways in congenital heart disease
Source: BMC Genom Data. 2021 Jun 10;22:20. doi: 10.1186/s12863-021-00975-2 (PMC8194170; doi:10.1186/s12863-021-00975-2)
Supplement: Supplementary file 7 — Additional file 7: Table S1. List of mQTL identified. Available for download at https://github.com/liming81/Heart_mQTL. [file 12863_2021_975_MOESM7_ESM.csv]

CpG_site	chr_CpG	BP_CpG	SNP	chr_SNP	BP_SNP	nAA	nAB	nBB	beta	std	p-value	R2	R2.adj	p_BH
cg23733394	chr1	839752	kgp10636897	1	836924	63	16	4	-0.190580803	0.021480364	5.10E-13	0.625140825	0.554515183	6.27E-10
cg23733394	chr1	839752	kgp10122298	1	842013	61	18	4	-0.176013676	0.02248345	4.11E-11	0.574987516	0.494912701	3.22E-08
cg23635910	chr1	912055	kgp500370	1	916549	50	25	8	0.11245947	0.017538763	1.52E-08	0.53838562	0.451414794	5.98E-06
cg23635910	chr1	912055	kgp332488	1	916834	28	39	15	0.128253128	0.016838771	1.09E-10	0.601079734	0.524815565	7.67E-08
cg23635910	chr1	912055	rs13303118	1	918384	24	40	19	0.137495082	0.016644621	6.67E-12	0.629618717	0.559836736	6.34E-09
cg23635910	chr1	912055	rs2341354	1	918573	28	39	16	0.122983728	0.017101247	5.98E-10	0.578931923	0.499600256	3.46E-07
cg04154653	chr1	1133248	rs3813204	1	1121014	49	25	9	-0.150210958	0.017373353	1.32E-12	0.629610265	0.559826692	1.46E-09
cg04154653	chr1	1133248	rs4297230	1	1121341	47	26	10	-0.132480351	0.017554729	1.35E-10	0.577261271	0.497614844	9.27E-08
cg04154653	chr1	1133248	rs11260549	1	1121794	48	26	9	-0.148411596	0.017322109	1.83E-12	0.626104652	0.5556606	1.97E-09
cg04154653	chr1	1133248	rs4314833	1	1122024	47	26	10	-0.148584808	0.01730693	1.70E-12	0.626892143	0.55659646	1.84E-09
cg04154653	chr1	1133248	kgp12104479	1	1130093	47	27	9	-0.143249844	0.017432566	8.00E-12	0.609997906	0.536519251	7.44E-09
cg03003335	chr1	1229351	rs12072310	1	1193723	67	13	3	0.110648355	0.025767634	5.62E-05	0.784803582	0.74425933	0.006354958
cg03003335	chr1	1229351	rs1536168	1	1241529	59	19	3	0.11863202	0.019438113	5.87E-08	0.827818989	0.794410733	1.93E-05
cg16590012	chr1	1265354	kgp5831778	1	1333598	52	22	9	-0.100120546	0.013136821	9.84E-11	0.58907878	0.51165884	7.01E-08
cg16590012	chr1	1265354	rs35242196	1	1333598	52	22	9	-0.100120546	0.013136821	9.84E-11	0.58907878	0.51165884	7.01E-08
cg16590012	chr1	1265354	kgp3485594	1	1337334	52	22	9	-0.100120546	0.013136821	9.84E-11	0.58907878	0.51165884	7.01E-08
cg21679391	chr1	1286917	rs2765027	1	1296153	76	3	4	-0.105094129	0.019588884	1.02E-06	0.788190132	0.748283925	0.000225812
cg00060374	chr1	1355235	kgp3314912	1	1349278	46	31	6	0.106263422	0.007978593	9.54E-21	0.824532322	0.791473195	5.49E-17
cg00060374	chr1	1355235	rs11488462	1	1353380	45	32	6	0.105155304	0.008034745	2.28E-20	0.820078043	0.786179703	1.21E-16
cg16673286	chr1	1581603	exm2264793	1	1611995	26	37	20	-0.103716775	0.014182197	3.59E-10	0.594816655	0.518477764	2.20E-07
cg16673286	chr1	1581603	kgp10669197	1	1611995	27	36	20	-0.10363196	0.014179144	3.66E-10	0.594603376	0.518224301	2.24E-07
cg16673286	chr1	1581603	rs7520934	1	1615348	25	35	23	0.101009732	0.014341151	1.11E-09	0.581583746	0.502751698	5.97E-07
cg11836949	chr1	1812359	rs4648726	1	1752955	56	24	3	0.118767775	0.014103278	3.39E-12	0.716506831	0.663095074	3.44E-09
cg11836949	chr1	1812359	rs6692959	1	1779036	56	24	3	0.118767775	0.014103278	3.39E-12	0.716506831	0.663095074	3.44E-09
cg11836949	chr1	1812359	rs7511905	1	1793786	56	24	3	0.118767775	0.014103278	3.39E-12	0.716506831	0.663095074	3.44E-09
cg11836949	chr1	1812359	rs6603804	1	1819378	56	24	3	0.118767775	0.014103278	3.39E-12	0.716506831	0.663095074	3.44E-09
cg03396347	chr1	1875803	rs6603802	1	1812521	25	34	24	-0.102067599	0.011051265	1.11E-13	0.646185246	0.579524496	1.62E-10
cg03396347	chr1	1875803	rs6603803	1	1812688	26	33	24	-0.100468465	0.010934199	1.36E-13	0.644172692	0.577132764	1.94E-10
cg03396347	chr1	1875803	rs2247560	1	1846765	28	36	19	-0.10580901	0.009492599	4.40E-17	0.717487531	0.664260545	1.30E-13
cg03396347	chr1	1875803	kgp22785450	1	1877497	22	39	20	-0.103982961	0.009017251	1.46E-17	0.736202216	0.685017571	4.69E-14
cg03396347	chr1	1875803	kgp5211451	1	1878628	23	40	19	-0.10866275	0.008742977	3.62E-19	0.764642668	0.719647883	1.56E-15
cg03396347	chr1	1875803	kgp6823878	1	1879084	24	40	19	-0.110269458	0.008812351	2.04E-19	0.757981107	0.712383344	9.15E-16
cg03396347	chr1	1875803	kgp4648195	1	1879954	23	43	16	-0.103284839	0.01126286	1.66E-13	0.655745088	0.589931648	2.33E-10
cg03688085	chr1	1910585	rs7528894	1	1907912	37	38	6	-0.160388024	0.012739498	2.54E-19	0.786086717	0.744581154	1.13E-15
cg03688085	chr1	1910585	kgp6811298	1	1914265	39	38	6	-0.158104526	0.012656368	2.21E-19	0.778476966	0.736740742	9.87E-16
cg03688085	chr1	1910585	rs3795283	1	1916587	38	37	6	-0.160763983	0.012767386	2.52E-19	0.784506589	0.742694435	1.12E-15
cg14196676	chr1	1911069	rs7528894	1	1907912	37	38	6	-0.132492984	0.013025679	6.42E-15	0.862983113	0.834709787	1.24E-11
cg14196676	chr1	1911069	kgp6811298	1	1914265	39	38	6	-0.129473157	0.012809905	5.82E-15	0.860074351	0.832089221	1.13E-11
cg14196676	chr1	1911069	rs3795283	1	1916587	38	37	6	-0.132546465	0.01294333	4.91E-15	0.863983715	0.835916862	9.65E-12
cg13556452	chr1	2391241	kgp13057	1	2379705	32	37	13	0.108974604	0.013311118	1.00E-11	0.657531337	0.592059387	9.12E-09
cg13556452	chr1	2391241	rs10910078	1	2390588	31	36	13	0.127744784	0.010276577	5.97E-19	0.798123661	0.75836014	2.49E-15
cg13556452	chr1	2391241	kgp7745149	1	2396755	20	43	20	-0.101548147	0.012411026	9.28E-12	0.651086407	0.585349063	8.50E-09
cg01442889	chr1	2415453	rs4648640	1	2417958	30	37	15	0.106187342	0.010363944	2.01E-15	0.760002036	0.714120072	4.25E-12
cg16298867	chr1	2833643	kgp5215462	1	2823459	48	31	4	-0.12633161	0.018156442	1.59E-09	0.633734453	0.564727901	8.18E-07
cg16298867	chr1	2833643	rs12035436	1	2823459	50	29	4	-0.132127932	0.017613626	1.63E-10	0.656711902	0.592034434	1.09E-07
cg16298867	chr1	2833643	rs880724	1	2825154	46	31	4	-0.148109752	0.017663144	4.86E-12	0.691488852	0.63162848	4.77E-09
cg16298867	chr1	2833643	rs1869970	1	2829551	39	34	10	-0.107778897	0.016388813	7.72E-09	0.616883028	0.54470157	3.31E-06
cg16298867	chr1	2833643	kgp2624968	1	2833743	36	33	14	-0.112865538	0.014536203	5.39E-11	0.667371859	0.604702789	4.09E-08
cg16298867	chr1	2833643	rs897634	1	2835692	28	40	15	-0.102589983	0.016901434	6.15E-08	0.593699247	0.51714983	2.02E-05
cg16298867	chr1	2833643	kgp896233	1	2835909	35	33	15	-0.107313237	0.015396156	1.51E-09	0.634262993	0.565356021	7.83E-07
cg00254258	chr1	3105189	kgp5296696	1	3101277	44	34	5	-0.129046773	0.015328102	3.42E-12	0.666590525	0.603774247	3.47E-09
cg00254258	chr1	3105189	rs2651928	1	3101722	44	33	6	-0.124502962	0.014639378	2.39E-12	0.670011892	0.60784022	2.51E-09
cg00254258	chr1	3105189	rs2651927	1	3101762	41	35	7	-0.122262793	0.015039899	1.16E-11	0.654756665	0.589710819	1.04E-08
cg15925527	chr1	3560107	rs16823926	1	3544868	72	7	4	-0.171418025	0.017690793	2.63E-14	0.791616053	0.75057073	4.41E-11
cg15925527	chr1	3560107	kgp3158598	1	3545250	71	7	4	-0.172402957	0.017897561	3.86E-14	0.791425526	0.749710632	6.21E-11
cg15925527	chr1	3560107	kgp7904154	1	3551792	72	7	4	-0.171418025	0.017690793	2.63E-14	0.791616053	0.75057073	4.41E-11
cg15925527	chr1	3560107	rs3765689	1	3559482	72	7	4	-0.171418025	0.017690793	2.63E-14	0.791616053	0.75057073	4.41E-11
cg15925527	chr1	3560107	kgp1632447	1	3572821	72	7	4	-0.171418025	0.017690793	2.63E-14	0.791616053	0.75057073	4.41E-11
cg20703997	chr1	4087676	rs7548273	1	4078945	55	25	3	0.123309466	0.019393007	1.89E-08	0.543539039	0.457539148	7.25E-06
cg20703997	chr1	4087676	kgp2590531	1	4080885	51	27	3	0.124434543	0.018689862	6.17E-09	0.553009336	0.466279804	2.71E-06
cg20703997	chr1	4087676	rs12080516	1	4089613	43	35	5	0.146156628	0.01808302	1.41E-11	0.628143725	0.558083847	1.24E-08
cg20703997	chr1	4087676	rs12068729	1	4091650	41	37	5	0.146362084	0.018026034	1.21E-11	0.629793615	0.560044586	1.07E-08
cg20703997	chr1	4087676	kgp5490325	1	4092054	40	38	5	0.130735355	0.020296474	1.35E-08	0.547919199	0.462744555	5.39E-06
cg20703997	chr1	4087676	kgp7263440	1	4092563	40	38	5	0.130735355	0.020296474	1.35E-08	0.547919199	0.462744555	5.39E-06
cg20703997	chr1	4087676	kgp1401903	1	4092671	40	38	5	0.130735355	0.020296474	1.35E-08	0.547919199	0.462744555	5.39E-06
cg20703997	chr1	4087676	rs10915659	1	4092949	40	38	5	0.130735355	0.020296474	1.35E-08	0.547919199	0.462744555	5.39E-06
cg20703997	chr1	4087676	rs10915318	1	4105139	48	32	3	0.128166404	0.017852875	6.30E-10	0.585605785	0.507531512	3.63E-07
cg14089881	chr1	6296630	rs709208	1	6272137	30	29	23	0.101483182	0.024712615	0.000110033	0.553507232	0.468148321	0.010900778
cg14089881	chr1	6296630	rs12071731	1	6276167	63	14	6	0.124834434	0.035318293	0.000734185	0.527838718	0.438880795	0.046540694
cg14089881	chr1	6296630	exm8990	1	6278414	28	34	21	0.113239541	0.025914364	4.29E-05	0.563221945	0.480930427	0.005114121
cg14089881	chr1	6296630	kgp8933755	1	6278414	29	34	20	0.112664218	0.025931336	4.69E-05	0.562137077	0.479641164	0.005499174
cg14089881	chr1	6296630	rs709209	1	6278414	28	34	21	0.113239541	0.025914364	4.29E-05	0.563221945	0.480930427	0.005114121
cg14089881	chr1	6296630	kgp8860028	1	6281667	63	14	6	0.131888783	0.034044511	0.00024072	0.541973432	0.455678571	0.020150033
cg08737543	chr1	10118766	kgp12512551	1	10101273	76	4	3	-0.110184897	0.015629187	1.08E-09	0.614804572	0.542231521	5.83E-07
cg22337407	chr1	11046185	rs2003046	1	11032827	52	24	7	-0.209542211	0.038778681	8.78E-07	0.544894363	0.459149823	0.000198752
cg22337407	chr1	11046185	kgp8087945	1	11034817	48	23	12	-0.212427148	0.035627272	9.49E-08	0.572548578	0.492014252	2.93E-05
cg22337407	chr1	11046185	kgp644028	1	11039567	41	25	17	-0.200848894	0.041519795	7.71E-06	0.516339256	0.425214768	0.001241985
cg22337407	chr1	11046185	kgp7761133	1	11046655	57	21	5	-0.462422442	0.006377591	7.28E-67	0.991609483	0.990028661	2.04E-60
cg22337407	chr1	11046185	rs9430161	1	11046855	58	21	4	-0.462904432	0.0065065	2.65E-66	0.991289404	0.989648277	6.80E-60
cg22337407	chr1	11046185	rs9430163	1	11048188	57	21	5	-0.462422442	0.006377591	7.28E-67	0.991609483	0.990028661	2.04E-60
cg22337407	chr1	11046185	kgp4770245	1	11048973	44	27	12	-0.247758656	0.044197927	3.96E-07	0.554978627	0.471134021	0.000100812
cg22386492	chr1	15058641	kgp9329608	1	15050507	63	17	3	0.132293105	0.01698021	4.82E-11	0.551393018	0.466872862	3.71E-08
cg09069072	chr1	15482753	rs10927697	1	15503688	60	20	3	0.102409473	0.012753668	1.76E-11	0.809021313	0.773039821	1.51E-08
cg09249173	chr1	15522850	rs4661594	1	15507952	23	40	20	0.110012284	0.017196001	1.61E-08	0.660454229	0.596481837	6.30E-06
cg09249173	chr1	15522850	kgp4999845	1	15508388	23	40	20	0.110012284	0.017196001	1.61E-08	0.660454229	0.596481837	6.30E-06
cg09249173	chr1	15522850	rs742671	1	15519417	48	31	4	0.100128013	0.022295449	2.77E-05	0.581402527	0.502536337	0.003580222
cg09249173	chr1	15522850	kgp1919352	1	15528334	23	40	20	0.110659855	0.015935903	1.68E-09	0.681574624	0.621581437	8.59E-07
cg09249173	chr1	15522850	rs4661599	1	15529536	24	37	22	-0.112239661	0.015767704	8.12E-10	0.688095342	0.629330696	4.54E-07
cg09249173	chr1	15522850	kgp7157085	1	15572354	65	14	4	-0.101051726	0.022423505	2.62E-05	0.582058175	0.503315513	0.003419588
cg02998240	chr1	16508668	rs7538966	1	16504549	29	46	8	0.112390816	0.011275809	5.34E-15	0.752971497	0.706429895	1.04E-11
cg02998240	chr1	16508668	rs4661718	1	16505908	32	43	8	0.1137801	0.011256938	3.00E-15	0.757031358	0.711254658	6.15E-12
cg02998240	chr1	16508668	rs12057222	1	16508534	33	43	7	0.12058933	0.010966101	8.03E-17	0.781032891	0.739778219	2.24E-13
cg20430773	chr1	16534157	kgp4875558	1	16517926	36	40	4	-0.108656791	0.01271353	2.79E-12	0.631501476	0.558918433	2.89E-09
cg20430773	chr1	16534157	rs24263	1	16522975	37	42	4	-0.11544934	0.011430705	3.09E-15	0.706689731	0.651428376	6.34E-12
cg20430773	chr1	16534157	kgp10585390	1	16524653	37	42	4	-0.11544934	0.011430705	3.09E-15	0.706689731	0.651428376	6.34E-12
cg20430773	chr1	16534157	rs221030	1	16524653	37	42	4	-0.11544934	0.011430705	3.09E-15	0.706689731	0.651428376	6.34E-12
cg20430773	chr1	16534157	kgp11980954	1	16524869	37	41	4	-0.115604077	0.011567211	5.60E-15	0.704759072	0.648315953	1.09E-11
cg20430773	chr1	16534157	rs221031	1	16524869	37	42	4	-0.11544934	0.011430705	3.09E-15	0.706689731	0.651428376	6.34E-12
cg20430773	chr1	16534157	kgp8818186	1	16525056	35	42	4	-0.115161239	0.011611796	8.96E-15	0.699479571	0.641169637	1.67E-11
cg20430773	chr1	16534157	rs221032	1	16525549	37	42	4	-0.11544934	0.011430705	3.09E-15	0.706689731	0.651428376	6.34E-12
cg20430773	chr1	16534157	kgp9960397	1	16528233	34	41	7	-0.104572536	0.009507798	9.67E-17	0.727670676	0.675607717	2.66E-13
cg20430773	chr1	16534157	kgp783272	1	16530177	36	42	5	-0.117362187	0.009837915	1.97E-18	0.762635791	0.717914998	7.56E-15
cg20430773	chr1	16534157	kgp4688773	1	16530716	36	42	5	-0.117362187	0.009837915	1.97E-18	0.762635791	0.717914998	7.56E-15
cg20430773	chr1	16534157	kgp7824769	1	16532848	38	40	5	-0.112899075	0.010174747	5.38E-17	0.738922427	0.689733899	1.56E-13
cg20430773	chr1	16534157	kgp9518559	1	16534002	38	40	5	-0.111494123	0.010483771	3.47E-16	0.724557197	0.672662176	8.57E-13
cg20430773	chr1	16534157	rs221060	1	16534921	36	42	5	-0.117362187	0.009837915	1.97E-18	0.762635791	0.717914998	7.56E-15
cg20430773	chr1	16534157	rs6693819	1	16556623	30	46	7	-0.10040266	0.013438547	1.85E-10	0.598151004	0.522440323	1.22E-07
cg01912193	chr1	16594043	kgp4419864	1	16552772	39	40	4	-0.111095266	0.010405739	2.93E-16	0.736309349	0.686628502	7.36E-13
cg01912193	chr1	16594043	kgp146960	1	16559541	38	41	4	-0.113941643	0.010121972	2.83E-17	0.753464041	0.707015237	8.65E-14
cg01912193	chr1	16594043	rs4661727	1	16568613	39	39	4	-0.106117518	0.010422962	2.61E-15	0.719167653	0.665479117	5.41E-12
cg01912193	chr1	16594043	rs6693451	1	16574382	44	35	4	-0.111989503	0.008014851	8.43E-22	0.817394484	0.782990546	5.91E-18
cg01912193	chr1	16594043	kgp2569766	1	16576836	44	35	4	-0.111989503	0.008014851	8.43E-22	0.817394484	0.782990546	5.91E-18
cg01912193	chr1	16594043	rs7536390	1	16576836	44	35	4	-0.111989503	0.008014851	8.43E-22	0.817394484	0.782990546	5.91E-18
cg01912193	chr1	16594043	exm21713	1	16577908	44	35	4	-0.111989503	0.008014851	8.43E-22	0.817394484	0.782990546	5.91E-18
cg01912193	chr1	16594043	kgp6346155	1	16577908	44	35	4	-0.111989503	0.008014851	8.43E-22	0.817394484	0.782990546	5.91E-18
cg01912193	chr1	16594043	rs4661729	1	16579070	46	33	4	-0.104037177	0.009509409	1.01E-16	0.74428744	0.696109711	2.76E-13
cg01912193	chr1	16594043	rs11585312	1	16584188	43	34	4	-0.11166135	0.008137217	3.88E-21	0.817483764	0.782070166	2.42E-17
cg01912193	chr1	16594043	kgp8378400	1	16593928	44	35	4	-0.111989503	0.008014851	8.43E-22	0.817394484	0.782990546	5.91E-18
cg01912193	chr1	16594043	rs2047369	1	16601621	44	35	4	-0.111989503	0.008014851	8.43E-22	0.817394484	0.782990546	5.91E-18
cg01912193	chr1	16594043	rs4661732	1	16602602	45	34	4	-0.111975368	0.008018863	8.71E-22	0.817225338	0.782789532	6.09E-18
cg01912193	chr1	16594043	rs11590217	1	16607871	44	35	4	-0.111989503	0.008014851	8.43E-22	0.817394484	0.782990546	5.91E-18
cg01912193	chr1	16594043	rs12120676	1	16613660	44	35	4	-0.111989503	0.008014851	8.43E-22	0.817394484	0.782990546	5.91E-18
cg01912193	chr1	16594043	rs11260720	1	16620589	44	35	4	-0.111989503	0.008014851	8.43E-22	0.817394484	0.782990546	5.91E-18
cg01912193	chr1	16594043	rs11804252	1	16642849	44	35	4	-0.111989503	0.008014851	8.43E-22	0.817394484	0.782990546	5.91E-18
cg01912193	chr1	16594043	rs4661736	1	16645277	44	35	4	-0.111989503	0.008014851	8.43E-22	0.817394484	0.782990546	5.91E-18
cg01912193	chr1	16594043	kgp22808345	1	16666176	44	35	4	-0.111989503	0.008014851	8.43E-22	0.817394484	0.782990546	5.91E-18
cg12442246	chr1	17004764	kgp6262028	1	17004785	42	34	7	0.276926701	0.010100908	7.97E-39	0.94353839	0.932900695	4.65E-34
cg13786083	chr1	19110734	rs2841087	1	19102509	33	36	14	0.132950302	0.01392298	3.02E-14	0.668460402	0.60599642	4.99E-11
cg19637330	chr1	19110922	rs2841087	1	19102509	33	36	14	0.145910454	0.016529081	6.15E-13	0.632010931	0.562679657	7.39E-10
cg26220594	chr1	19110978	rs2841087	1	19102509	33	36	14	0.210715033	0.02056991	1.71E-15	0.669025394	0.606667859	3.67E-12
cg14856563	chr1	19111089	rs2841087	1	19102509	33	36	14	0.163943536	0.023395401	1.29E-09	0.590681157	0.513563114	6.81E-07
cg11406134	chr1	19202951	kgp5974277	1	19187941	38	37	8	0.143870782	0.018099315	2.48E-11	0.657295187	0.592727613	2.05E-08
cg11406134	chr1	19202951	rs28410948	1	19188456	40	36	7	0.151950772	0.018566918	9.21E-12	0.666849864	0.604082447	8.44E-09
cg11406134	chr1	19202951	kgp9953291	1	19189715	41	36	6	0.149800177	0.0181118	6.39E-12	0.670317125	0.60820296	6.10E-09
cg11406134	chr1	19202951	kgp673491	1	19192760	42	33	8	0.162797898	0.01753372	9.07E-14	0.708129271	0.653139134	1.35E-10
cg11406134	chr1	19202951	kgp3330692	1	19192934	27	38	18	0.101741914	0.019580228	1.97E-06	0.528117042	0.439211557	0.000394297
cg11406134	chr1	19202951	kgp10303136	1	19196814	45	33	5	0.151457821	0.023120676	8.59E-09	0.595211975	0.518947565	3.63E-06
cg11406134	chr1	19202951	kgp4426348	1	19198576	44	35	4	0.147488578	0.023745536	3.46E-08	0.578907486	0.499571215	1.22E-05
cg11406134	chr1	19202951	rs7555171	1	19200180	49	27	7	0.117919714	0.021513318	6.47E-07	0.542619731	0.456446637	0.000153295
cg11406134	chr1	19202951	rs6426802	1	19202507	44	32	7	0.189426841	0.013430478	5.21E-22	0.830923012	0.799067927	3.75E-18
cg11406134	chr1	19202951	exm2264807	1	19202896	35	28	20	0.117454796	0.014813504	2.70E-11	0.656467327	0.59174378	2.21E-08
cg11406134	chr1	19202951	kgp4366850	1	19202896	34	29	16	0.125582762	0.015219471	1.04E-11	0.66469366	0.597632392	9.45E-09
cg11406134	chr1	19202951	GA018629	1	19202926	42	32	5	0.183816819	0.016257553	5.38E-17	0.779793139	0.735751767	1.56E-13
cg16558994	chr1	21023132	kgp3120607	1	21016906	32	34	17	-0.109029614	0.011966912	1.88E-13	0.658046293	0.593620233	2.60E-10
cg16558994	chr1	21023132	rs628265	1	21018485	28	35	20	-0.10431343	0.011509819	2.29E-13	0.65607554	0.591278178	3.11E-10
cg16558994	chr1	21023132	kgp6928142	1	21021198	32	32	18	-0.107694276	0.011188613	2.54E-14	0.683766271	0.623309822	4.27E-11
cg17800788	chr1	21766015	kgp4382704	1	21817085	56	21	5	0.111229805	0.01246038	4.58E-13	0.736396585	0.686001814	5.70E-10
cg12483005	chr1	23474871	rs2274687	1	23435669	50	29	4	0.268741799	0.013095705	4.34E-31	0.900328839	0.881550215	1.27E-26
cg12483005	chr1	23474871	rs10917351	1	23464974	49	30	4	0.271538678	0.011369053	4.42E-35	0.923603459	0.909209908	2.04E-30
cg12483005	chr1	23474871	rs6691404	1	23468800	50	29	4	0.271674589	0.011394502	4.91E-35	0.923366578	0.908928397	2.26E-30
cg12483005	chr1	23474871	kgp3610735	1	23471096	48	31	4	0.262757163	0.01328672	3.87E-30	0.893821231	0.873816535	9.90E-26
cg12483005	chr1	23474871	rs3845521	1	23472341	49	30	4	0.271538678	0.011369053	4.42E-35	0.923603459	0.909209908	2.04E-30
cg12483005	chr1	23474871	rs643492	1	23501354	31	42	10	0.179556914	0.023107387	5.25E-11	0.622422409	0.551284603	4.00E-08
cg12483005	chr1	23474871	rs2806555	1	23501774	47	32	4	0.260969821	0.014184373	2.58E-28	0.880119427	0.857533232	5.27E-24
cg12483005	chr1	23474871	kgp11588819	1	23506521	31	42	10	0.179556914	0.023107387	5.25E-11	0.622422409	0.551284603	4.00E-08
cg12483005	chr1	23474871	rs2806566	1	23507172	47	32	4	0.260969821	0.014184373	2.58E-28	0.880119427	0.857533232	5.27E-24
cg12483005	chr1	23474871	rs1738468	1	23510850	31	42	10	0.179556914	0.023107387	5.25E-11	0.622422409	0.551284603	4.00E-08
cg12483005	chr1	23474871	rs641032	1	23513980	33	41	9	0.173965204	0.023277576	1.83E-10	0.608729092	0.535011384	1.21E-07
cg12483005	chr1	23474871	kgp5560941	1	23515256	47	30	4	0.255465303	0.014677139	1.48E-26	0.869144814	0.843755002	2.30E-22
cg12483005	chr1	23474871	kgp2597474	1	23518524	32	39	8	0.17022166	0.023079113	3.75E-10	0.621457556	0.545749068	2.29E-07
cg12483005	chr1	23474871	kgp7415345	1	23519477	34	40	9	0.166554874	0.023352755	7.66E-10	0.592453499	0.515669376	4.32E-07
cg12483005	chr1	23474871	rs623988	1	23519477	34	40	9	0.166554874	0.023352755	7.66E-10	0.592453499	0.515669376	4.32E-07
cg12483005	chr1	23474871	rs676643	1	23521340	50	29	4	0.255378543	0.014669736	6.00E-27	0.868698893	0.843961003	9.75E-23
cg12483005	chr1	23474871	rs674386	1	23521835	35	37	9	0.163225913	0.023390316	1.66E-09	0.569354793	0.485796768	8.48E-07
cg12483005	chr1	23474871	rs586589	1	23523291	50	29	4	0.255378543	0.014669736	6.00E-27	0.868698893	0.843961003	9.75E-23
cg12483005	chr1	23474871	rs588387	1	23523689	35	39	9	0.163284214	0.023032625	9.16E-10	0.590369938	0.513193259	5.03E-07
cg12483005	chr1	23474871	rs2746561	1	23526552	49	30	4	0.255103747	0.014660887	6.17E-27	0.868597633	0.843840666	1.00E-22
cg12483005	chr1	23474871	rs2806570	1	23527005	35	38	9	0.16947382	0.022765701	2.23E-10	0.608776217	0.533983435	1.45E-07
cg12483005	chr1	23474871	kgp4724340	1	23546858	28	42	13	0.137367423	0.025322538	8.08E-07	0.50368039	0.410170898	0.000185155
cg12483005	chr1	23474871	rs10917362	1	23547194	27	44	12	0.139702134	0.025155587	4.87E-07	0.510710186	0.418525149	0.000120358
cg12483005	chr1	23474871	rs10917363	1	23548871	49	30	4	0.255103747	0.014660887	6.17E-27	0.868597633	0.843840666	1.00E-22
cg04974804	chr1	23521815	rs10917351	1	23464974	49	30	4	-0.130518786	0.018204985	8.70E-10	0.64331346	0.571976152	4.82E-07
cg04974804	chr1	23521815	rs6691404	1	23468800	50	29	4	-0.130624388	0.01821312	8.61E-10	0.643427502	0.572113002	4.77E-07
cg04974804	chr1	23521815	kgp3610735	1	23471096	48	31	4	-0.134090355	0.017343485	8.76E-11	0.667254782	0.600705739	6.32E-08
cg04974804	chr1	23521815	rs3845521	1	23472341	49	30	4	-0.130518786	0.018204985	8.70E-10	0.64331346	0.571976152	4.82E-07
cg04974804	chr1	23521815	rs643492	1	23501354	31	42	10	-0.140163112	0.014404146	2.61E-14	0.74000204	0.688002448	4.38E-11
cg04974804	chr1	23521815	rs2806555	1	23501774	47	32	4	-0.130813577	0.018615256	1.55E-09	0.637019332	0.564423198	8.03E-07
cg04974804	chr1	23521815	kgp11588819	1	23506521	31	42	10	-0.140163112	0.014404146	2.61E-14	0.74000204	0.688002448	4.38E-11
cg04974804	chr1	23521815	rs2806566	1	23507172	47	32	4	-0.130813577	0.018615256	1.55E-09	0.637019332	0.564423198	8.03E-07
cg04974804	chr1	23521815	rs1738468	1	23510850	31	42	10	-0.140163112	0.014404146	2.61E-14	0.74000204	0.688002448	4.38E-11
cg04974804	chr1	23521815	rs641032	1	23513980	33	41	9	-0.136817267	0.014685263	1.38E-13	0.7264922	0.67179064	1.96E-10
cg04974804	chr1	23521815	kgp5560941	1	23515256	47	30	4	-0.127308629	0.018450901	2.99E-09	0.643972693	0.57050674	1.43E-06
cg04974804	chr1	23521815	kgp2597474	1	23518524	32	39	8	-0.139807688	0.015018411	2.20E-13	0.730765779	0.674313442	3.00E-10
cg04974804	chr1	23521815	kgp7415345	1	23519477	34	40	9	-0.135270563	0.014277653	7.30E-14	0.731727522	0.678073026	1.11E-10
cg04974804	chr1	23521815	rs623988	1	23519477	34	40	9	-0.135270563	0.014277653	7.30E-14	0.731727522	0.678073026	1.11E-10
cg04974804	chr1	23521815	rs676643	1	23521340	50	29	4	-0.131137507	0.017545579	2.51E-10	0.656481583	0.5877779	1.61E-07
cg04974804	chr1	23521815	rs674386	1	23521835	35	37	9	-0.134537026	0.014018514	6.08E-14	0.741896673	0.688637256	9.36E-11
cg04974804	chr1	23521815	rs586589	1	23523291	50	29	4	-0.131137507	0.017545579	2.51E-10	0.656481583	0.5877779	1.61E-07
cg04974804	chr1	23521815	rs588387	1	23523689	35	39	9	-0.134898383	0.013827008	2.36E-14	0.740805553	0.688966664	4.00E-11
cg04974804	chr1	23521815	rs2746561	1	23526552	49	30	4	-0.130937553	0.017537358	2.59E-10	0.656145875	0.587375051	1.65E-07
cg04974804	chr1	23521815	rs2806570	1	23527005	35	38	9	-0.13651779	0.013991843	2.76E-14	0.743027113	0.690829495	4.59E-11
cg04974804	chr1	23521815	rs10917363	1	23548871	49	30	4	-0.130937553	0.017537358	2.59E-10	0.656145875	0.587375051	1.65E-07
cg04974804	chr1	23521815	rs7532266	1	23551623	36	39	8	-0.127037229	0.016476822	9.56E-11	0.666371327	0.599645592	6.83E-08
cg19743168	chr1	23544995	rs11587694	1	23477511	68	12	3	0.14067943	0.013217352	3.35E-16	0.776213891	0.734051291	8.33E-13
cg19743168	chr1	23544995	kgp12418297	1	23507617	65	15	3	0.130917559	0.014885228	7.05E-13	0.72127347	0.668759776	8.38E-10
cg19743168	chr1	23544995	kgp3165400	1	23512003	68	12	3	0.14067943	0.013217352	3.35E-16	0.776213891	0.734051291	8.33E-13
cg19743168	chr1	23544995	rs16828054	1	23540543	68	12	3	0.14067943	0.013217352	3.35E-16	0.776213891	0.734051291	8.33E-13
cg19743168	chr1	23544995	kgp4733195	1	23544493	68	12	3	0.14067943	0.013217352	3.35E-16	0.776213891	0.734051291	8.33E-13
cg19743168	chr1	23544995	kgp1643173	1	23551969	68	12	3	0.14067943	0.013217352	3.35E-16	0.776213891	0.734051291	8.33E-13
cg22077361	chr1	24195347	kgp1774784	1	24221935	50	30	3	0.103972819	0.019933262	1.82E-06	0.57616732	0.496314786	0.000369627
cg07475527	chr1	24864545	rs7540973	1	24864576	72	8	3	-0.121736822	0.011099894	9.03E-17	0.788981326	0.749224184	2.50E-13
cg07475527	chr1	24864545	kgp8292726	1	24864789	74	6	3	-0.130374632	0.010268243	1.01E-19	0.826496499	0.793807434	4.79E-16
cg07475527	chr1	24864545	kgp10026738	1	24868592	73	6	4	-0.115441885	0.010493736	7.89E-17	0.78980205	0.750199538	2.20E-13
cg22509179	chr1	25234806	kgp3796569	1	25187557	37	39	7	-0.10944499	0.016919338	1.20E-08	0.592601159	0.515844856	4.88E-06
cg22509179	chr1	25234806	rs11249186	1	25187878	40	34	9	-0.111875088	0.016125449	1.72E-09	0.614477661	0.541843017	8.79E-07
cg22509179	chr1	25234806	rs11249187	1	25187952	40	34	9	-0.111875088	0.016125449	1.72E-09	0.614477661	0.541843017	8.79E-07
cg22509179	chr1	25234806	rs10903108	1	25188940	47	30	6	-0.110855602	0.017680555	2.72E-08	0.583079823	0.504529645	9.94E-06
cg22509179	chr1	25234806	kgp9688210	1	25234062	28	39	16	0.135988649	0.011541619	3.51E-18	0.782715717	0.741778099	1.27E-14
cg22509179	chr1	25234806	kgp3148685	1	25237986	41	31	11	0.117262131	0.012105101	1.70E-14	0.722685135	0.670437407	3.00E-11
cg22509179	chr1	25234806	kgp10617923	1	25238631	29	27	27	0.143607607	0.006419561	2.43E-33	0.920697332	0.905756249	1.04E-28
cg10117171	chr1	25599238	kgp11760573	1	25583610	46	32	5	-0.100284027	0.011528381	1.06E-12	0.794605534	0.755908026	1.20E-09
cg11674508	chr1	26547914	rs11247868	1	26519964	48	30	5	0.101750366	0.014331348	8.77E-10	0.565303165	0.483403761	4.85E-07
cg11674508	chr1	26547914	rs9970046	1	26524706	50	28	5	0.107840547	0.013664377	3.15E-11	0.604630049	0.530140058	2.53E-08
cg11674508	chr1	26547914	kgp693047	1	26545946	55	20	7	0.116049566	0.013063613	5.48E-13	0.65157591	0.584965422	6.69E-10
cg11674508	chr1	26547914	kgp3713703	1	26562031	56	20	7	0.135025409	0.011014702	5.45E-19	0.76328218	0.71868317	2.28E-15
cg11674508	chr1	26547914	kgp4590505	1	26562899	57	19	7	0.133347672	0.010808893	4.02E-19	0.765340353	0.721129115	1.72E-15
cg11674508	chr1	26547914	rs6682101	1	26566685	57	20	6	0.134685427	0.011042407	6.92E-19	0.761646059	0.716738794	2.87E-15
cg11674508	chr1	26547914	rs6598948	1	26569611	58	18	7	0.136775111	0.012809028	2.91E-16	0.716390867	0.662957263	7.32E-13
cg11674508	chr1	26547914	rs10902724	1	26576032	57	20	6	0.134685427	0.011042407	6.92E-19	0.761646059	0.716738794	2.87E-15
cg11674508	chr1	26547914	rs4659417	1	26583998	56	20	7	0.135025409	0.011014702	5.45E-19	0.76328218	0.71868317	2.28E-15
cg11674508	chr1	26547914	rs4659419	1	26597435	57	20	6	0.134685427	0.011042407	6.92E-19	0.761646059	0.716738794	2.87E-15
cg11674508	chr1	26547914	GA000482	1	26603993	57	20	6	0.134685427	0.011042407	6.92E-19	0.761646059	0.716738794	2.87E-15
cg11674508	chr1	26547914	kgp6526712	1	26603993	57	20	6	0.134685427	0.011042407	6.92E-19	0.761646059	0.716738794	2.87E-15
cg11674508	chr1	26547914	exm34406	1	26610891	57	20	6	0.134685427	0.011042407	6.92E-19	0.761646059	0.716738794	2.87E-15
cg11674508	chr1	26547914	kgp9438485	1	26610891	56	20	7	0.115543323	0.011556659	4.71E-15	0.692789534	0.634909301	9.29E-12
cg11674508	chr1	26547914	kgp4650048	1	26614851	56	20	7	0.135025409	0.011014702	5.45E-19	0.76328218	0.71868317	2.28E-15
cg15628303	chr1	26608928	rs12031946	1	26679041	59	20	4	-0.106354881	0.011921228	4.15E-13	0.732433092	0.682021935	5.22E-10
cg04993605	chr1	28573052	kgp1898605	1	28519852	42	29	12	0.262467062	0.012376126	6.09E-32	0.910031443	0.893080845	2.00E-27
cg04993605	chr1	28573052	rs905908	1	28520161	34	35	14	0.221307051	0.019237446	1.06E-17	0.768194555	0.724521065	3.52E-14
cg04993605	chr1	28573052	kgp11286082	1	28527011	34	34	13	0.216362769	0.020199438	3.68E-16	0.747276659	0.698240786	9.04E-13
cg04993605	chr1	28573052	rs510379	1	28535233	34	34	15	0.219393946	0.019349842	2.04E-17	0.763753644	0.719243461	6.40E-14
cg04993605	chr1	28573052	kgp5818057	1	28536211	58	22	3	0.276528499	0.024999934	6.19E-17	0.756090094	0.710136053	1.77E-13
cg04993605	chr1	28573052	rs490633	1	28538204	47	25	11	0.253521321	0.012799924	3.53E-30	0.898824176	0.879762064	9.06E-26
cg04993605	chr1	28573052	rs4908393	1	28550448	44	28	11	0.264010596	0.012231254	2.11E-32	0.912747658	0.896308811	7.41E-28
cg04993605	chr1	28573052	rs7518571	1	28551450	46	26	11	0.257021239	0.014323576	1.08E-27	0.8806295	0.858139406	2.04E-23
cg04993605	chr1	28573052	kgp9068010	1	28555426	35	34	14	0.219269197	0.019354937	2.12E-17	0.763497759	0.718939365	6.63E-14
cg04993605	chr1	28573052	rs567086	1	28555426	34	34	15	0.219393946	0.019349842	2.04E-17	0.763753644	0.719243461	6.40E-14
cg04993605	chr1	28573052	rs476843	1	28562540	42	30	11	0.283990687	0.009716669	1.36E-40	0.949446865	0.939922361	9.49E-36
cg04993605	chr1	28573052	kgp10647545	1	28562676	43	29	9	0.284761803	0.012088077	3.93E-34	0.926371053	0.91208484	1.71E-29
cg04993605	chr1	28573052	kgp6029512	1	28563084	56	24	3	0.265605634	0.025931688	1.72E-15	0.73162968	0.681067155	3.69E-12
cg04993605	chr1	28573052	rs2078348	1	28563084	56	24	3	0.265605634	0.025931688	1.72E-15	0.73162968	0.681067155	3.69E-12
cg04993605	chr1	28573052	kgp3777414	1	28564252	34	33	16	0.230276644	0.019252135	1.74E-18	0.779919321	0.738454845	6.74E-15
cg04993605	chr1	28573052	rs8559	1	28564252	33	35	15	0.229169568	0.019330714	2.64E-18	0.777270587	0.735307074	9.92E-15
cg04993605	chr1	28573052	exm37501	1	28564279	40	31	12	0.291165549	0.008111838	2.26E-46	0.965615899	0.959137735	2.19E-41
cg04993605	chr1	28573052	kgp6553606	1	28564279	40	31	12	0.291165549	0.008111838	2.26E-46	0.965615899	0.959137735	2.19E-41
cg04993605	chr1	28573052	rs9508	1	28564279	40	31	12	0.291165549	0.008111838	2.26E-46	0.965615899	0.959137735	2.19E-41
cg04993605	chr1	28573052	kgp12519758	1	28566608	44	28	11	0.267261292	0.011540403	2.94E-34	0.922897898	0.908371414	1.30E-29
cg04993605	chr1	28573052	rs507238	1	28578995	38	32	12	0.188602233	0.024209534	5.26E-11	0.639492879	0.5705724	4.01E-08
cg04993605	chr1	28573052	kgp10127103	1	28584592	33	38	12	0.20763262	0.023412264	5.18E-13	0.683903094	0.624348604	6.36E-10
cg04993605	chr1	28573052	rs580800	1	28585213	33	38	12	0.20763262	0.023412264	5.18E-13	0.683903094	0.624348604	6.36E-10
cg04993605	chr1	28573052	rs508772	1	28589578	22	40	21	-0.175869146	0.026811674	8.28E-09	0.58338233	0.504889146	3.52E-06
cg04993605	chr1	28573052	kgp10646644	1	28590319	33	37	13	0.203956309	0.022484467	2.22E-13	0.69149151	0.633366722	3.02E-10
cg04993605	chr1	28573052	rs543240	1	28596084	31	35	17	0.214335852	0.022023407	1.41E-14	0.714919741	0.661208967	2.53E-11
cg04993605	chr1	28573052	kgp88303	1	28598020	31	35	17	0.214335852	0.022023407	1.41E-14	0.714919741	0.661208967	2.53E-11
cg04993605	chr1	28573052	rs11247766	1	28605319	35	37	11	0.177150587	0.02970068	9.42E-08	0.553700633	0.469615245	2.91E-05
cg04993605	chr1	28573052	rs6669686	1	28623600	32	40	11	0.173940584	0.030379309	2.46E-07	0.541454653	0.455062052	6.68E-05
cg25303761	chr1	31256028	rs1188347	1	31226340	24	43	16	0.142289192	0.012405993	1.21E-17	0.742694789	0.694216996	3.96E-14
cg25303761	chr1	31256028	rs4614309	1	31231254	21	45	17	0.136398514	0.016034548	2.37E-12	0.6349651	0.566190408	2.49E-09
cg25303761	chr1	31256028	rs10914193	1	31231333	21	45	17	-0.142913784	0.013294658	2.18E-16	0.720401001	0.667722928	5.60E-13
cg25303761	chr1	31256028	rs3762296	1	31231386	20	45	18	-0.143107832	0.013339054	2.37E-16	0.719708467	0.666899918	6.07E-13
cg25303761	chr1	31256028	rs4949294	1	31235936	25	44	14	0.146205611	0.014600625	4.41E-15	0.695156983	0.637722791	8.75E-12
cg25303761	chr1	31256028	kgp8440434	1	31243913	30	41	12	0.153729522	0.014356598	2.58E-16	0.71903622	0.666101015	6.55E-13
cg25303761	chr1	31256028	rs878467	1	31247236	26	43	14	-0.139332504	0.015526425	3.33E-13	0.654908684	0.589891479	4.29E-10
cg25303761	chr1	31256028	rs10798806	1	31248562	24	42	15	-0.139643602	0.016159211	1.68E-12	0.633059317	0.561861871	1.82E-09
cg25303761	chr1	31256028	kgp10364524	1	31250373	25	38	16	-0.136712206	0.017180754	3.48E-11	0.613998991	0.53679879	2.77E-08
cg25303761	chr1	31256028	rs10914202	1	31252206	26	44	13	0.15723073	0.013474186	5.49E-18	0.748488122	0.701101826	1.93E-14
cg00525833	chr1	31983220	kgp9578596	1	31961325	37	36	10	0.137782393	0.021319436	1.23E-08	0.512568838	0.420733982	4.99E-06
cg00525833	chr1	31983220	rs1316509	1	31972756	29	42	12	0.181948968	0.017182623	4.18E-16	0.701918327	0.645758011	1.01E-12
cg00525833	chr1	31983220	kgp4477365	1	31973348	20	42	17	0.148199963	0.019755746	2.24E-10	0.577829552	0.493395463	1.45E-07
cg00525833	chr1	31983220	kgp5172696	1	31973409	22	43	18	-0.14339582	0.019880434	5.46E-10	0.553886181	0.469835751	3.20E-07
cg00525833	chr1	31983220	rs1574104	1	31973440	21	44	18	-0.143493371	0.019858759	5.18E-10	0.554565575	0.470643147	3.05E-07
cg00525833	chr1	31983220	kgp6779646	1	31973481	29	42	11	0.181813113	0.017293582	6.79E-16	0.701970992	0.644994858	1.58E-12
cg00525833	chr1	31983220	kgp4237340	1	31973703	20	45	18	0.145717738	0.019352805	1.45E-10	0.570453469	0.489524413	9.87E-08
cg00525833	chr1	31983220	kgp9210039	1	31973873	20	45	18	0.145717738	0.019352805	1.45E-10	0.570453469	0.489524413	9.87E-08
cg00525833	chr1	31983220	kgp6465448	1	31973944	20	45	18	0.145717738	0.019352805	1.45E-10	0.570453469	0.489524413	9.87E-08
cg00525833	chr1	31983220	kgp9203839	1	31974682	22	41	16	0.145367103	0.02016905	7.45E-10	0.562839962	0.475407955	4.21E-07
cg00525833	chr1	31983220	kgp8448664	1	31974846	20	43	17	0.145796963	0.019762337	3.44E-10	0.575922224	0.492391753	2.12E-07
cg00525833	chr1	31983220	kgp6138531	1	31974910	20	43	18	0.145613918	0.019677298	2.90E-10	0.569866029	0.486407199	1.82E-07
cg00525833	chr1	31983220	rs10798862	1	31976017	23	41	19	0.130213682	0.018193014	6.89E-10	0.55092324	0.466314575	3.93E-07
cg00525833	chr1	31983220	rs10158294	1	31976727	23	41	19	0.130213682	0.018193014	6.89E-10	0.55092324	0.466314575	3.93E-07
cg00525833	chr1	31983220	rs10914420	1	31977350	34	40	9	0.175648468	0.01565946	3.32E-17	0.722859146	0.670644202	9.99E-14
cg00525833	chr1	31983220	kgp4091195	1	31980298	32	42	9	0.187887288	0.014172889	1.20E-20	0.779395456	0.737832282	6.80E-17
cg00525833	chr1	31983220	kgp6857776	1	31981030	32	39	12	0.1763666	0.014461994	6.98E-19	0.752017147	0.70529574	2.89E-15
cg00525833	chr1	31983220	rs6684549	1	31982479	32	42	9	0.187887288	0.014172889	1.20E-20	0.779395456	0.737832282	6.80E-17
cg00525833	chr1	31983220	kgp9655024	1	31987662	23	40	20	-0.133982408	0.019346575	1.82E-09	0.538380651	0.45140889	9.21E-07
cg00525833	chr1	31983220	rs10914430	1	31987662	23	40	20	-0.133982408	0.019346575	1.82E-09	0.538380651	0.45140889	9.21E-07
cg00525833	chr1	31983220	kgp629845	1	31988128	32	42	9	0.187887288	0.014172889	1.20E-20	0.779395456	0.737832282	6.80E-17
cg00525833	chr1	31983220	kgp2973814	1	31988653	34	36	11	0.165174802	0.016217729	3.04E-15	0.69376467	0.634345874	6.23E-12
cg00525833	chr1	31983220	rs6657902	1	31990783	32	39	12	0.1763666	0.014461994	6.98E-19	0.752017147	0.70529574	2.89E-15
cg00525833	chr1	31983220	rs6667261	1	31992493	41	34	8	0.162002239	0.01836937	6.37E-13	0.632154463	0.562850232	7.64E-10
cg00525833	chr1	31983220	rs1934287	1	31996350	22	40	21	-0.128910924	0.019235992	4.60E-09	0.52601999	0.436719408	2.09E-06
cg00525833	chr1	31983220	rs4245636	1	32012957	24	40	19	-0.12661144	0.019241472	7.60E-09	0.519213651	0.428630716	3.26E-06
cg21155609	chr1	32713275	kgp9563390	1	32712450	72	7	3	-0.100538907	0.014665362	2.58E-09	0.827947096	0.795054629	1.26E-06
cg23058319	chr1	33631017	kgp2169473	1	33627424	40	40	3	-0.122440647	0.017940203	2.76E-09	0.717404093	0.664161386	1.33E-06
cg23058319	chr1	33631017	rs685235	1	33628341	39	39	3	-0.125969305	0.018416198	2.92E-09	0.719516263	0.665094045	1.40E-06
cg23058319	chr1	33631017	rs680960	1	33644352	44	36	3	-0.138957716	0.017462374	2.39E-11	0.753161256	0.706655406	1.98E-08
cg23058319	chr1	33631017	rs679602	1	33644644	44	36	3	-0.138957716	0.017462374	2.39E-11	0.753161256	0.706655406	1.98E-08
cg23058319	chr1	33631017	rs636561	1	33645971	44	36	3	-0.138957716	0.017462374	2.39E-11	0.753161256	0.706655406	1.98E-08
cg23058319	chr1	33631017	kgp9216110	1	33649642	47	33	3	-0.144482236	0.017818698	1.27E-11	0.757602717	0.711933664	1.12E-08
cg23058319	chr1	33631017	rs12047550	1	33703493	49	31	3	-0.111675626	0.018871264	1.14E-07	0.685999044	0.626839443	3.43E-05
cg26030770	chr1	36912487	rs884925	1	36861993	39	32	11	-0.140698656	0.015253535	1.52E-13	0.688301161	0.627822282	2.15E-10
cg26030770	chr1	36912487	rs6696986	1	36897803	42	29	12	-0.153573781	0.011216207	3.20E-21	0.811815547	0.775839107	2.02E-17
cg26030770	chr1	36912487	rs9728099	1	36907542	42	29	12	-0.153573781	0.011216207	3.20E-21	0.811815547	0.775839107	2.02E-17
cg26030770	chr1	36912487	rs11263898	1	36912531	43	29	11	-0.153082918	0.011198989	3.47E-21	0.811355308	0.775290881	2.18E-17
cg26030770	chr1	36912487	rs12048722	1	36922959	41	29	11	-0.154702548	0.011611738	2.22E-20	0.79928179	0.759746385	1.19E-16
cg26030770	chr1	36912487	rs12023003	1	36923009	43	29	11	-0.153082918	0.011198989	3.47E-21	0.811355308	0.775290881	2.18E-17
cg26030770	chr1	36912487	kgp2609316	1	36923494	43	29	10	-0.154204138	0.011176906	2.96E-21	0.797619492	0.758351632	1.88E-17
cg26030770	chr1	36912487	kgp6110908	1	36924676	43	29	11	-0.153082918	0.011198989	3.47E-21	0.811355308	0.775290881	2.18E-17
cg26030770	chr1	36912487	kgp44823	1	36935128	38	31	14	-0.118152002	0.015294941	6.92E-11	0.623445257	0.55145685	5.12E-08
cg26030770	chr1	36912487	rs3917980	1	36937065	36	30	13	-0.114714458	0.015731133	5.70E-10	0.627183489	0.551455135	3.32E-07
cg26030770	chr1	36912487	rs3917971	1	36938664	40	31	12	-0.122894734	0.015160754	1.41E-11	0.640440658	0.571701372	1.23E-08
cg06917450	chr1	38156652	kgp7548219	1	38145663	43	34	6	0.150059654	0.00826883	5.66E-28	0.878310385	0.855383357	1.11E-23
cg06917450	chr1	38156652	rs3762352	1	38156902	42	35	6	0.155939603	0.007234927	2.30E-32	0.909151471	0.892035082	8.05E-28
cg06917450	chr1	38156652	kgp9372606	1	38158211	41	35	7	0.1557445	0.00718549	1.64E-32	0.910034448	0.893084417	5.85E-28
cg06917450	chr1	38156652	rs768659	1	38162707	37	39	7	0.149479825	0.009898464	1.46E-23	0.836817205	0.80607262	1.35E-19
cg06917450	chr1	38156652	kgp7331050	1	38170707	51	29	3	0.130639195	0.015710775	5.30E-12	0.649108475	0.582998477	5.15E-09
cg06917450	chr1	38156652	kgp7404662	1	38174366	41	36	6	0.162761577	0.006588004	5.45E-36	0.928649895	0.915207121	2.67E-31
cg06917450	chr1	38156652	rs11264091	1	38177482	41	35	7	0.1557445	0.00718549	1.64E-32	0.910034448	0.893084417	5.85E-28
cg06917450	chr1	38156652	rs7533921	1	38184881	51	29	3	0.130639195	0.015710775	5.30E-12	0.649108475	0.582998477	5.15E-09
cg14963928	chr1	40392088	kgp4096343	1	40383552	34	40	9	0.100613362	0.015210038	6.59E-09	0.65689149	0.592247858	2.87E-06
cg14963928	chr1	40392088	kgp1858423	1	40393160	36	39	8	0.125966504	0.010148274	3.00E-19	0.826567798	0.793892166	1.32E-15
cg14963928	chr1	40392088	rs3103780	1	40395169	37	37	9	0.123491617	0.010315736	1.67E-18	0.817775356	0.783443177	6.49E-15
cg06885757	chr1	42089581	kgp9128514	1	42099522	48	31	4	-0.101057094	0.007706087	2.06E-20	0.871378226	0.847145138	1.10E-16
cg22797514	chr1	44016023	rs11210860	1	43982527	46	32	5	0.110871651	0.019398113	2.56E-07	0.628863732	0.558939507	6.92E-05
cg22797514	chr1	44016023	rs2842189	1	44007648	45	34	4	0.120681909	0.017755389	3.10E-09	0.672454025	0.610742464	1.48E-06
cg22797514	chr1	44016023	rs2782641	1	44013355	37	37	9	0.104264955	0.01523747	2.56E-09	0.674218784	0.612839714	1.25E-06
cg22797514	chr1	44016023	rs11210869	1	44026040	45	35	3	0.118146797	0.018866982	2.81E-08	0.651313745	0.585619233	1.02E-05
cg22797514	chr1	44016023	kgp11835285	1	44035472	38	41	4	0.10961164	0.018077337	6.31E-08	0.643243314	0.576028286	2.06E-05
cg22797514	chr1	44016023	kgp9555638	1	44036085	42	38	3	0.110068723	0.018891812	1.64E-07	0.633469025	0.564412465	4.71E-05
cg22797514	chr1	44016023	rs501299	1	44051834	45	35	3	0.121503857	0.018414111	7.05E-09	0.664714779	0.601545099	3.05E-06
cg22797514	chr1	44016023	GA018927	1	44060483	45	35	3	0.121503857	0.018414111	7.05E-09	0.664714779	0.601545099	3.05E-06
cg22797514	chr1	44016023	rs596522	1	44066424	45	34	4	0.126386851	0.016522453	8.75E-11	0.704088418	0.64833696	6.31E-08
cg22797514	chr1	44016023	kgp4859641	1	44070691	43	35	5	0.105571984	0.018607676	3.02E-07	0.627108544	0.556853632	8.00E-05
cg06976222	chr1	44569177	kgp9277998	1	44558680	40	39	4	0.144531907	0.00802144	8.52E-28	0.877844876	0.854830143	1.63E-23
cg06976222	chr1	44569177	kgp3521052	1	44558839	37	42	4	0.147028944	0.008500792	8.65E-27	0.869381427	0.844772131	1.38E-22
cg06976222	chr1	44569177	kgp8129443	1	44558919	37	42	4	0.147028944	0.008500792	8.65E-27	0.869381427	0.844772131	1.38E-22
cg06976222	chr1	44569177	rs2025615	1	44559401	36	42	4	0.146715786	0.008544461	2.01E-26	0.867086948	0.8416771	3.06E-22
cg06976222	chr1	44569177	rs7522642	1	44563304	37	42	4	0.147028944	0.008500792	8.65E-27	0.869381427	0.844772131	1.38E-22
cg06976222	chr1	44569177	kgp5786542	1	44565952	40	39	4	0.144531907	0.00802144	8.52E-28	0.877844876	0.854830143	1.63E-23
cg06976222	chr1	44569177	kgp5790920	1	44571128	40	39	4	0.144531907	0.00802144	8.52E-28	0.877844876	0.854830143	1.63E-23
cg06976222	chr1	44569177	kgp4090655	1	44571179	37	42	4	0.147028944	0.008500792	8.65E-27	0.869381427	0.844772131	1.38E-22
cg06976222	chr1	44569177	rs12048838	1	44571545	43	35	4	0.137646802	0.009714952	5.66E-22	0.823728134	0.790029101	4.05E-18
cg08533162	chr1	44705417	rs12026967	1	44776240	38	41	4	-0.10048464	0.01009229	5.58E-15	0.657589351	0.5930772	1.09E-11
cg11814539	chr1	45166683	rs11803622	1	45196677	49	29	4	-0.126047875	0.023195504	8.03E-07	0.52426378	0.433314208	0.000184221
cg11814539	chr1	45166683	kgp91526	1	45209661	69	10	4	-0.173809563	0.023944034	4.50E-10	0.613487789	0.540666648	2.69E-07
cg11814539	chr1	45166683	rs6704436	1	45213915	50	29	4	-0.125445505	0.023041492	7.48E-07	0.523160302	0.433320939	0.000173526
cg11814539	chr1	45166683	rs4342887	1	45224998	47	32	4	-0.124420982	0.023060776	9.07E-07	0.520579861	0.430254327	0.000204235
cg11814539	chr1	45166683	kgp6367180	1	45226084	50	29	4	-0.125445505	0.023041492	7.48E-07	0.523160302	0.433320939	0.000173526
cg11814539	chr1	45166683	rs1140279	1	45226084	50	29	4	-0.125445505	0.023041492	7.48E-07	0.523160302	0.433320939	0.000173526
cg25880954	chr1	47900630	rs7528075	1	47870271	56	24	3	0.125391475	0.031280199	0.000157911	0.55014233	0.461534001	0.014487764
cg25880954	chr1	47900630	rs2405922	1	47873684	19	51	13	-0.132243155	0.024437518	9.35E-07	0.61253245	0.536213084	0.000209478
cg25880954	chr1	47900630	rs4603175	1	47874586	18	51	14	-0.132126268	0.025193484	1.78E-06	0.605157487	0.527385477	0.000361885
cg25880954	chr1	47900630	kgp4475147	1	47875484	40	38	5	0.143854799	0.027883004	2.46E-06	0.60137719	0.522860576	0.000476264
cg25880954	chr1	47900630	kgp2864761	1	47884828	18	47	18	0.149772232	0.023148919	1.40E-08	0.657709612	0.590288778	5.59E-06
cg25880954	chr1	47900630	rs7525184	1	47891361	42	38	3	0.159225527	0.027580835	2.28E-07	0.628307551	0.555095402	6.25E-05
cg25880954	chr1	47900630	rs2820974	1	47893929	21	47	15	0.128657242	0.023204579	5.58E-07	0.618368414	0.543198556	0.000134987
cg25880954	chr1	47900630	rs2405915	1	47894575	42	38	3	0.159225527	0.027580835	2.28E-07	0.628307551	0.555095402	6.25E-05
cg25880954	chr1	47900630	rs2622920	1	47894757	21	47	15	0.128657242	0.023204579	5.58E-07	0.618368414	0.543198556	0.000134987
cg25880954	chr1	47900630	kgp8438019	1	47899563	54	25	4	0.11234239	0.029133776	0.00026393	0.543467614	0.453544569	0.021613702
cg25880954	chr1	47900630	rs12090153	1	47901300	18	49	16	-0.147761301	0.023418731	2.68E-08	0.651078111	0.582351072	9.81E-06
cg25880954	chr1	47900630	rs1316443	1	47907662	22	46	15	0.13703214	0.021922199	3.40E-08	0.648629923	0.579420665	1.20E-05
cg25880954	chr1	47900630	kgp22731050	1	47923059	36	38	9	0.114412622	0.023814735	9.31E-06	0.585551725	0.503917974	0.001453133
cg25880954	chr1	47900630	rs497606	1	47924275	38	40	5	0.1493539	0.028242729	1.50E-06	0.60709436	0.529703855	0.000314245
cg25880954	chr1	47900630	rs543640	1	47932550	32	37	10	0.11219156	0.024414483	2.17E-05	0.567442527	0.476744992	0.002934577
cg25880954	chr1	47900630	rs2098	1	47933238	57	23	3	0.122522231	0.031695013	0.000255636	0.543884636	0.454043731	0.021086889
cg22166914	chr1	53195759	rs448788	1	53161620	52	27	4	0.150287006	0.02434394	4.22E-08	0.512672081	0.419506449	1.45E-05
cg22166914	chr1	53195759	rs856721	1	53162156	52	27	4	0.150287006	0.02434394	4.22E-08	0.512672081	0.419506449	1.45E-05
cg22166914	chr1	53195759	rs6703127	1	53180565	51	27	5	0.147092379	0.023243446	2.25E-08	0.521403619	0.429907253	8.42E-06
cg22166914	chr1	53195759	rs374849	1	53185631	52	26	5	0.14530418	0.023176483	2.86E-08	0.518095783	0.425967036	1.04E-05
cg22166914	chr1	53195759	kgp814287	1	53193796	46	31	6	0.176734168	0.017992293	1.13E-14	0.685620315	0.625518317	2.06E-11
cg22166914	chr1	53195759	kgp7481922	1	53195800	46	31	6	0.176734168	0.017992293	1.13E-14	0.685620315	0.625518317	2.06E-11
cg22166914	chr1	53195759	kgp3439554	1	53212082	46	29	7	0.162311337	0.019568364	7.09E-12	0.621206002	0.547708659	6.67E-09
cg22166914	chr1	53195759	kgp5325025	1	53212991	42	31	9	0.143939526	0.020782894	2.06E-09	0.561376689	0.476270674	1.03E-06
cg22166914	chr1	53195759	rs4926930	1	53217335	42	31	10	0.144499058	0.020445067	1.07E-09	0.561590218	0.477776583	5.79E-07
cg22166914	chr1	53195759	kgp15798501	1	53218528	39	32	12	0.122121827	0.020205155	7.12E-08	0.505301898	0.410727261	2.29E-05
cg22166914	chr1	53195759	rs1412706	1	53237721	42	31	10	0.144499058	0.020445067	1.07E-09	0.561590218	0.477776583	5.79E-07
cg22166914	chr1	53195759	rs7526275	1	53245849	42	31	10	0.144499058	0.020445067	1.07E-09	0.561590218	0.477776583	5.79E-07
cg22166914	chr1	53195759	kgp3468445	1	53250650	42	30	11	0.143360481	0.020058657	7.70E-10	0.565744925	0.482725572	4.34E-07
cg04095833	chr1	54669064	kgp3582674	1	54694214	43	31	9	-0.10013964	0.012885529	5.23E-11	0.53676695	0.449491158	3.98E-08
cg01517571	chr1	55089959	kgp10879663	1	55089316	46	34	3	-0.13452195	0.009118205	5.01E-23	0.825322196	0.792411885	4.18E-19
cg01517571	chr1	55089959	rs2060386	1	55089317	46	34	3	-0.13452195	0.009118205	5.01E-23	0.825322196	0.792411885	4.18E-19
cg01517571	chr1	55089959	rs2117263	1	55089708	46	34	3	-0.13452195	0.009118205	5.01E-23	0.825322196	0.792411885	4.18E-19
cg01517571	chr1	55089959	rs2117262	1	55089880	46	34	3	-0.13452195	0.009118205	5.01E-23	0.825322196	0.792411885	4.18E-19
cg01517571	chr1	55089959	kgp4591766	1	55090309	46	34	3	-0.13452195	0.009118205	5.01E-23	0.825322196	0.792411885	4.18E-19
cg01517571	chr1	55089959	kgp7135113	1	55098750	40	40	3	-0.112937674	0.012458957	2.28E-13	0.668769506	0.606363761	3.09E-10
cg01517571	chr1	55089959	rs12410550	1	55107306	52	28	3	-0.114848049	0.01461577	3.64E-11	0.617025008	0.544870299	2.88E-08
cg01517571	chr1	55089959	rs10888858	1	55108978	44	32	7	-0.118320451	0.009450132	1.98E-19	0.778209214	0.736422544	8.91E-16
cg05399330	chr1	55464530	rs1003767	1	55464320	44	28	11	-0.100557405	0.007749242	3.47E-20	0.809808677	0.773975529	1.79E-16
cg05399330	chr1	55464530	kgp6503644	1	55464743	49	26	8	-0.101294111	0.0089722	2.48E-17	0.770185977	0.726887683	7.66E-14
cg05399330	chr1	55464530	rs2500340	1	55464743	49	26	8	-0.101294111	0.0089722	2.48E-17	0.770185977	0.726887683	7.66E-14
cg05399330	chr1	55464530	kgp2964092	1	55464790	49	26	8	-0.101294111	0.0089722	2.48E-17	0.770185977	0.726887683	7.66E-14
cg13462158	chr1	55522104	rs2495499	1	55494682	25	44	14	-0.118235405	0.015757654	1.62E-10	0.535903281	0.448464769	1.09E-07
cg13462158	chr1	55522104	rs3001844	1	55494735	24	42	17	-0.112120156	0.015893242	1.06E-09	0.510373413	0.418124925	5.73E-07
cg13462158	chr1	55522104	rs2479418	1	55494877	24	42	17	-0.112120156	0.015893242	1.06E-09	0.510373413	0.418124925	5.73E-07
cg17031739	chr1	67600172	rs4655679	1	67599657	38	36	9	0.104669902	0.009120742	1.18E-17	0.754062496	0.707726444	3.88E-14
cg17031739	chr1	67600172	exm-rs11209003	1	67601132	37	37	9	0.104667847	0.009109375	1.12E-17	0.754458498	0.708197056	3.69E-14
cg17031739	chr1	67600172	rs11209003	1	67601132	37	37	9	0.104667847	0.009109375	1.12E-17	0.754458498	0.708197056	3.69E-14
cg17031739	chr1	67600172	kgp10802590	1	67604219	37	37	9	0.104667847	0.009109375	1.12E-17	0.754458498	0.708197056	3.69E-14
cg17031739	chr1	67600172	rs10889657	1	67615487	37	39	7	0.100967292	0.01073242	5.43E-14	0.686615769	0.627572363	8.47E-11
cg17833169	chr1	67600547	rs10889657	1	67615487	37	39	7	0.100246163	0.007260018	1.55E-21	0.797985116	0.75992434	1.05E-17
cg17719053	chr1	75198211	kgp9597928	1	75214390	25	39	19	0.125239301	0.007895944	1.04E-24	0.875583715	0.852142965	1.17E-20
cg17719053	chr1	75198211	kgp1306033	1	75216449	25	39	19	0.125239301	0.007895944	1.04E-24	0.875583715	0.852142965	1.17E-20
cg17719053	chr1	75198211	kgp3625640	1	75219125	25	38	19	0.125295416	0.007959686	2.30E-24	0.875618613	0.851839819	2.38E-20
cg17719053	chr1	75198211	rs1590639	1	75264485	31	37	15	0.103287899	0.010012816	1.28E-15	0.772618787	0.729778849	2.81E-12
cg17719053	chr1	75198211	rs12145183	1	75272480	32	36	15	0.101506578	0.01012849	4.26E-15	0.764603519	0.720253458	8.48E-12
cg22875332	chr1	76189707	rs11163924	1	76132070	50	30	3	0.158023109	0.019859193	2.39E-11	0.612577057	0.539584329	1.98E-08
cg22875332	chr1	76189707	kgp1831149	1	76137606	46	31	5	0.141389624	0.019774168	7.60E-10	0.576951433	0.496074501	4.29E-07
cg22875332	chr1	76189707	rs7518038	1	76154430	48	31	4	0.168184334	0.017417106	1.93E-14	0.684039884	0.624511166	3.35E-11
cg22875332	chr1	76189707	kgp5281973	1	76158246	43	33	7	0.164707335	0.013774126	1.76E-18	0.75818134	0.712621303	6.82E-15
cg22875332	chr1	76189707	rs1858536	1	76161595	43	33	7	0.164707335	0.013774126	1.76E-18	0.75818134	0.712621303	6.82E-15
cg22875332	chr1	76189707	rs4949874	1	76161889	48	31	4	0.168184334	0.017417106	1.93E-14	0.684039884	0.624511166	3.35E-11
cg22875332	chr1	76189707	rs7534754	1	76185308	49	31	3	0.157314602	0.019534907	1.60E-11	0.61701755	0.544861436	1.39E-08
cg22875332	chr1	76189707	rs1251079	1	76189445	29	37	17	0.160767432	0.006216319	3.14E-37	0.930524613	0.917435047	1.67E-32
cg22875332	chr1	76189707	kgp2460385	1	76194054	48	31	4	0.168184334	0.017417106	1.93E-14	0.684039884	0.624511166	3.35E-11
cg22875332	chr1	76189707	kgp1037864	1	76198785	42	34	7	0.160557627	0.014538829	6.65E-17	0.731548002	0.680970089	1.88E-13
cg22875332	chr1	76189707	rs11161510	1	76210289	49	29	4	0.164589016	0.018525393	5.46E-13	0.65571308	0.589893521	6.66E-10
cg22875332	chr1	76189707	rs1146581	1	76213024	39	36	7	0.161680408	0.015903965	2.77E-15	0.702003489	0.645033568	5.72E-12
cg22875332	chr1	76189707	rs11161521	1	76216330	49	30	4	0.16954268	0.017705912	2.70E-14	0.680984845	0.620880541	4.52E-11
cg22875332	chr1	76189707	rs4646961	1	76217169	48	31	4	0.168184334	0.017417106	1.93E-14	0.684039884	0.624511166	3.35E-11
cg22875332	chr1	76189707	kgp8018354	1	76227022	50	30	3	0.155803787	0.019835879	3.69E-11	0.607771261	0.533873093	2.92E-08
cg22875332	chr1	76189707	rs11549022	1	76227022	49	30	4	0.16954268	0.017705912	2.70E-14	0.680984845	0.620880541	4.52E-11
cg22875332	chr1	76189707	kgp8486264	1	76234257	49	30	4	0.16954268	0.017705912	2.70E-14	0.680984845	0.620880541	4.52E-11
cg22875332	chr1	76189707	kgp3363694	1	76255228	54	26	3	0.143273993	0.020299546	1.04E-09	0.56855267	0.487265492	5.65E-07
cg22875332	chr1	76189707	rs11161620	1	76255228	53	27	3	0.143593693	0.020278007	9.48E-10	0.569743763	0.488680993	5.19E-07
cg10523679	chr1	76189770	rs12129523	1	76129223	43	32	8	-0.128004244	0.022867642	4.09E-07	0.502512082	0.408782475	0.000103541
cg10523679	chr1	76189770	rs11163924	1	76132070	50	30	3	0.203939527	0.023871161	2.03E-12	0.648460814	0.582228794	2.16E-09
cg10523679	chr1	76189770	kgp1831149	1	76137606	46	31	5	0.174999737	0.024788749	1.11E-09	0.582331172	0.502482719	5.96E-07
cg10523679	chr1	76189770	rs7518038	1	76154430	48	31	4	0.207872595	0.021902028	3.84E-14	0.686228536	0.627112174	6.18E-11
cg10523679	chr1	76189770	kgp5281973	1	76158246	43	33	7	0.204472369	0.017257792	2.71E-18	0.761605239	0.716690284	1.02E-14
cg10523679	chr1	76189770	rs1846233	1	76159354	43	32	8	-0.128004244	0.022867642	4.09E-07	0.502512082	0.408782475	0.000103541
cg10523679	chr1	76189770	rs1858536	1	76161595	43	33	7	0.204472369	0.017257792	2.71E-18	0.761605239	0.716690284	1.02E-14
cg10523679	chr1	76189770	rs4949874	1	76161889	48	31	4	0.207872595	0.021902028	3.84E-14	0.686228536	0.627112174	6.18E-11
cg10523679	chr1	76189770	rs11164042	1	76178440	43	32	8	-0.128004244	0.022867642	4.09E-07	0.502512082	0.408782475	0.000103541
cg10523679	chr1	76189770	rs7534754	1	76185308	49	31	3	0.200387306	0.023786974	3.35E-12	0.643385425	0.576197171	3.40E-09
cg10523679	chr1	76189770	rs1251079	1	76189445	29	37	17	0.198094538	0.00848385	1.78E-34	0.918732868	0.903421669	7.87E-30
cg10523679	chr1	76189770	kgp3227105	1	76190216	42	31	10	-0.131894429	0.022851735	2.04E-07	0.51213856	0.420222637	5.70E-05
cg10523679	chr1	76189770	kgp2460385	1	76194054	48	31	4	0.207872595	0.021902028	3.84E-14	0.686228536	0.627112174	6.18E-11
cg10523679	chr1	76189770	kgp1037864	1	76198785	42	34	7	0.200483801	0.018013314	4.70E-17	0.74120281	0.692443919	1.38E-13
cg10523679	chr1	76189770	rs11161510	1	76210289	49	29	4	0.206321659	0.022763987	2.59E-13	0.671936582	0.609218575	3.45E-10
cg10523679	chr1	76189770	rs1146581	1	76213024	39	36	7	0.203258549	0.019512517	1.00E-15	0.717806053	0.66385721	2.24E-12
cg10523679	chr1	76189770	rs11161521	1	76216330	49	30	4	0.212011043	0.021921478	1.82E-14	0.692900667	0.635041372	3.18E-11
cg10523679	chr1	76189770	rs4646961	1	76217169	48	31	4	0.207872595	0.021902028	3.84E-14	0.686228536	0.627112174	6.18E-11
cg10523679	chr1	76189770	kgp8018354	1	76227022	50	30	3	0.195318899	0.024548505	2.40E-11	0.622731008	0.551651343	1.99E-08
cg10523679	chr1	76189770	rs11549022	1	76227022	49	30	4	0.212011043	0.021921478	1.82E-14	0.692900667	0.635041372	3.18E-11
cg10523679	chr1	76189770	kgp8486264	1	76234257	49	30	4	0.212011043	0.021921478	1.82E-14	0.692900667	0.635041372	3.18E-11
cg10523679	chr1	76189770	kgp3363694	1	76255228	54	26	3	0.177021532	0.025416798	1.54E-09	0.575222677	0.495192167	7.98E-07
cg10523679	chr1	76189770	rs11161620	1	76255228	53	27	3	0.177384866	0.025393958	1.41E-09	0.576257568	0.496422038	7.39E-07
cg17095278	chr1	79471984	kgp3435217	1	79469695	28	43	12	0.113447442	0.014114301	1.71E-11	0.665043576	0.601935845	1.47E-08
cg17095278	chr1	79471984	kgp4418266	1	79470379	41	37	4	-0.120888683	0.019260957	2.78E-08	0.584672789	0.505271998	1.01E-05
cg17095278	chr1	79471984	kgp1014870	1	79471796	28	43	12	0.113447442	0.014114301	1.71E-11	0.665043576	0.601935845	1.47E-08
cg17095278	chr1	79471984	rs1571991	1	79471959	40	37	6	-0.128132273	0.016640409	7.07E-11	0.651167527	0.585445467	5.21E-08
cg17095278	chr1	79471984	kgp5396121	1	79474385	46	32	5	0.103330957	0.01938563	1.17E-06	0.540589427	0.454033812	0.000253345
cg17095278	chr1	79471984	rs10874005	1	79482893	40	36	7	-0.123738548	0.016764653	2.70E-10	0.637570321	0.569286468	1.71E-07
cg17095278	chr1	79471984	rs6424626	1	79487080	41	36	5	-0.113405714	0.019201375	1.24E-07	0.566464796	0.483583066	3.70E-05
cg17095278	chr1	79471984	rs6691975	1	79490302	32	40	11	0.110663813	0.014789407	1.76E-10	0.641954453	0.574496596	1.17E-07
cg17095278	chr1	79471984	rs6677175	1	79491206	44	34	5	0.105037271	0.018907717	4.83E-07	0.551855854	0.467422898	0.000119637
cg22372968	chr1	85224336	rs17114809	1	85212026	44	32	5	0.107808374	0.014232106	1.40E-10	0.571229375	0.488035074	9.63E-08
cg22372968	chr1	85224336	rs11161445	1	85217231	45	31	7	0.109662859	0.012295475	4.19E-13	0.639310076	0.571354003	5.26E-10
cg22372968	chr1	85224336	kgp2280879	1	85223763	45	30	8	0.105219452	0.011207068	5.88E-14	0.659047376	0.594809926	9.10E-11
cg22372968	chr1	85224336	kgp2973865	1	85224877	48	27	8	0.10940268	0.011028608	6.49E-15	0.679938416	0.619636958	1.25E-11
cg22372968	chr1	85224336	kgp5224420	1	85226042	47	28	8	0.110002874	0.010702734	1.49E-15	0.69319489	0.635391029	3.23E-12
cg22372968	chr1	85224336	rs1770566	1	85227586	46	29	8	0.110070751	0.01068501	1.35E-15	0.694038605	0.636393705	2.96E-12
cg22372968	chr1	85224336	rs1750488	1	85228603	48	27	8	0.10940268	0.011028608	6.49E-15	0.679938416	0.619636958	1.25E-11
cg17737388	chr1	85724454	kgp6623658	1	85728664	37	35	11	-0.103702141	0.007631795	3.49E-21	0.784805168	0.744261214	2.19E-17
cg10760651	chr1	86968184	kgp3824183	1	86965419	44	27	12	0.103200157	0.013707552	1.45E-10	0.578619312	0.499228748	9.90E-08
cg10760651	chr1	86968184	rs1882753	1	86965419	44	27	12	0.103200157	0.013707552	1.45E-10	0.578619312	0.499228748	9.90E-08
cg10760651	chr1	86968184	kgp54779	1	86968058	41	28	14	0.110793947	0.010853964	1.99E-15	0.694222611	0.636612378	4.21E-12
cg17420885	chr1	87600446	rs1199674	1	87588071	64	15	4	0.100300364	0.015206271	7.12E-09	0.862771509	0.836916866	3.08E-06
cg24336730	chr1	90030568	rs17099922	1	90027582	77	3	3	-0.123392327	0.013333339	1.03E-13	0.61354857	0.54073888	1.51E-10
cg25838465	chr1	92012736	kgp10855106	1	91973210	41	33	9	-0.173939587	0.015643185	4.91E-17	0.737614376	0.688179403	1.44E-13
cg25838465	chr1	92012736	rs6688261	1	91987034	29	40	14	-0.141113197	0.016381432	1.51E-12	0.647043534	0.58054449	1.65E-09
cg25838465	chr1	92012736	kgp7089433	1	91990487	40	34	9	-0.172600666	0.015092461	1.38E-17	0.74700549	0.699339858	4.47E-14
cg25838465	chr1	92012736	rs12125947	1	91990487	40	34	9	-0.172600666	0.015092461	1.38E-17	0.74700549	0.699339858	4.47E-14
cg25838465	chr1	92012736	rs625525	1	91997593	28	39	15	-0.134656021	0.016438452	9.84E-12	0.627384776	0.556149512	8.96E-09
cg25838465	chr1	92012736	rs17501381	1	92003919	39	34	10	-0.172613326	0.015125704	1.52E-17	0.74630053	0.698502079	4.89E-14
cg25838465	chr1	92012736	rs11164928	1	92012678	33	40	10	-0.189216474	0.009509428	2.69E-30	0.891282653	0.870799674	7.01E-26
cg25838465	chr1	92012736	kgp8671061	1	92021464	43	32	8	-0.162209509	0.017086402	3.80E-14	0.682358968	0.622513556	6.12E-11
cg11648981	chr1	108331378	rs10494073	1	108258265	67	13	3	-0.111038604	0.015418002	5.72E-10	0.620409753	0.54889275	3.33E-07
cg11648981	chr1	108331378	kgp5257672	1	108264148	67	13	3	-0.111038604	0.015418002	5.72E-10	0.620409753	0.54889275	3.33E-07
cg11648981	chr1	108331378	rs12405182	1	108281880	67	13	3	-0.111038604	0.015418002	5.72E-10	0.620409753	0.54889275	3.33E-07
cg11648981	chr1	108331378	rs17019880	1	108288220	68	12	3	-0.114723526	0.015016876	9.11E-11	0.639773168	0.571904344	6.55E-08
cg05721374	chr1	109619308	kgp1668810	1	109602378	19	49	15	-0.10125173	0.014186852	7.51E-10	0.689919785	0.631498875	4.24E-07
cg05721374	chr1	109619308	rs28634276	1	109611326	18	49	16	-0.105895716	0.013813778	8.16E-11	0.708922199	0.654081454	5.93E-08
cg25593510	chr1	110254662	rs3754446	1	110253241	38	27	18	0.110157885	0.01130599	1.35E-14	0.746236661	0.698426177	2.42E-11
cg25593510	chr1	110254662	rs929166	1	110255174	34	35	14	0.107700714	0.014396735	1.78E-10	0.667104181	0.604384678	1.18E-07
cg25593510	chr1	110254662	rs1854962	1	110269286	42	30	11	0.104351237	0.015429439	3.56E-09	0.637440689	0.569132413	1.67E-06
cg25593510	chr1	110254662	rs1927328	1	110275744	37	32	14	0.107365438	0.015408004	1.52E-09	0.646123784	0.579451454	7.88E-07
cg25593510	chr1	110254662	kgp5336935	1	110277403	37	32	14	0.107365438	0.015408004	1.52E-09	0.646123784	0.579451454	7.88E-07
cg25593510	chr1	110254662	kgp6394466	1	110279027	38	32	13	0.105160545	0.015459925	3.03E-09	0.639105229	0.571110563	1.45E-06
cg25593510	chr1	110254662	exm81999	1	110279701	38	32	13	0.105160545	0.015459925	3.03E-09	0.639105229	0.571110563	1.45E-06
cg25593510	chr1	110254662	kgp10600549	1	110279701	38	32	13	0.105160545	0.015459925	3.03E-09	0.639105229	0.571110563	1.45E-06
cg25593510	chr1	110254662	rs7483	1	110279701	38	32	13	0.105160545	0.015459925	3.03E-09	0.639105229	0.571110563	1.45E-06
cg25593510	chr1	110254662	rs1571858	1	110279914	37	33	13	0.10233884	0.015729005	1.03E-08	0.626345927	0.555947333	4.26E-06
cg05376982	chr1	110254692	rs3754446	1	110253241	38	27	18	0.1008379	0.009976541	3.00E-15	0.760435769	0.715300479	6.16E-12
cg05376982	chr1	110254692	rs929166	1	110255174	34	35	14	0.103815527	0.012205603	2.38E-12	0.709899147	0.655242464	2.50E-09
cg20803293	chr1	110254709	rs3754446	1	110253241	38	27	18	0.13068795	0.012882874	2.58E-15	0.820324378	0.786472449	5.34E-12
cg20803293	chr1	110254709	rs929166	1	110255174	34	35	14	0.139906735	0.015080305	9.35E-14	0.800816931	0.763289686	1.39E-10
cg20803293	chr1	110254709	rs1854962	1	110269286	42	30	11	0.127191351	0.017451633	3.99E-10	0.747068541	0.699414788	2.42E-07
cg20803293	chr1	110254709	rs1927328	1	110275744	37	32	14	0.120833314	0.018414844	8.20E-09	0.72435724	0.672424546	3.49E-06
cg20803293	chr1	110254709	rs1360513	1	110275861	21	42	20	0.103370247	0.018839886	6.33E-07	0.688334473	0.629614881	0.000150499
cg20803293	chr1	110254709	kgp5336935	1	110277403	37	32	14	0.120833314	0.018414844	8.20E-09	0.72435724	0.672424546	3.49E-06
cg20803293	chr1	110254709	kgp6394466	1	110279027	38	32	13	0.119791363	0.01832145	9.04E-09	0.723600408	0.671525122	3.80E-06
cg20803293	chr1	110254709	exm81999	1	110279701	38	32	13	0.119791363	0.01832145	9.04E-09	0.723600408	0.671525122	3.80E-06
cg20803293	chr1	110254709	kgp10600549	1	110279701	38	32	13	0.119791363	0.01832145	9.04E-09	0.723600408	0.671525122	3.80E-06
cg20803293	chr1	110254709	rs7483	1	110279701	38	32	13	0.119791363	0.01832145	9.04E-09	0.723600408	0.671525122	3.80E-06
cg20803293	chr1	110254709	rs1571858	1	110279914	37	33	13	0.11864307	0.018425976	1.36E-08	0.72037233	0.667688856	5.44E-06
cg25210835	chr1	110254828	rs3754446	1	110253241	38	27	18	0.119637143	0.016923093	9.95E-10	0.597581793	0.52176387	5.42E-07
cg25210835	chr1	110254828	rs929166	1	110255174	34	35	14	0.137892889	0.018297981	1.41E-10	0.619378765	0.547667518	9.66E-08
cg25210835	chr1	110254828	rs1854962	1	110269286	42	30	11	0.116897715	0.021111389	5.19E-07	0.519582493	0.42906905	0.000127142
cg24467349	chr1	110254835	rs3754446	1	110253241	38	27	18	0.111497832	0.017457192	1.69E-08	0.545191114	0.459502483	6.55E-06
cg24467349	chr1	110254835	rs929166	1	110255174	34	35	14	0.130053586	0.018821652	1.94E-09	0.572275448	0.491689662	9.76E-07
cg10807101	chr1	110282274	kgp10666312	1	110278972	31	34	18	0.100032448	0.008921649	3.38E-17	0.882907204	0.860846243	1.02E-13
cg10807101	chr1	110282274	rs10735234	1	110281941	40	35	8	0.124381922	0.005897617	8.50E-32	0.955624698	0.947264134	2.77E-27
cg10807101	chr1	110282274	rs4970777	1	110283785	38	37	8	0.128756938	0.004663022	5.07E-39	0.972577885	0.9674114	3.06E-34
cg10807101	chr1	110282274	kgp12235518	1	110295772	41	35	7	0.119646454	0.007568281	1.25E-24	0.928509641	0.915040443	1.36E-20
cg10807101	chr1	110282274	rs1887547	1	110295772	41	35	7	0.119646454	0.007568281	1.25E-24	0.928509641	0.915040443	1.36E-20
cg10807101	chr1	110282274	kgp2064774	1	110296017	34	39	10	0.108969847	0.00896108	7.99E-19	0.894870435	0.875063416	3.28E-15
cg07833779	chr1	112050772	kgp3710823	1	112050944	61	17	3	0.133502069	0.00811407	3.17E-25	0.83865629	0.807350794	3.86E-21
cg07833779	chr1	112050772	rs17027867	1	112052305	48	31	4	0.108206931	0.010252348	4.81E-16	0.690460937	0.632141983	1.15E-12
cg03847896	chr1	112154295	rs945963	1	112141096	37	38	8	-0.103653521	0.01570537	7.01E-09	0.707528169	0.65242478	3.03E-06
cg03847896	chr1	112154295	kgp9671910	1	112167766	39	37	7	-0.101417388	0.017080406	1.05E-07	0.684236168	0.624744432	3.19E-05
cg03847896	chr1	112154295	rs11576942	1	112203185	40	38	5	-0.101565282	0.017093516	1.03E-07	0.68438355	0.624919582	3.15E-05
cg03847896	chr1	112154295	kgp15326162	1	112205353	39	37	7	-0.101417388	0.017080406	1.05E-07	0.684236168	0.624744432	3.19E-05
cg01778345	chr1	118427435	rs7412527	1	118355412	21	45	16	-0.299145773	0.030951384	2.16E-14	0.654744114	0.588739312	3.69E-11
cg01778345	chr1	118427435	rs1342819	1	118355816	25	42	16	-0.309647592	0.026190744	2.99E-18	0.725343143	0.673596199	1.11E-14
cg01778345	chr1	118427435	kgp9714843	1	118356595	25	41	17	-0.311015911	0.025461207	6.45E-19	0.737218508	0.687708952	2.68E-15
cg01778345	chr1	118427435	kgp387421	1	118362031	21	45	17	0.299010789	0.032726327	1.68E-13	0.623933471	0.553080356	2.36E-10
cg01778345	chr1	118427435	rs2093199	1	118363134	19	47	17	-0.329348023	0.029894954	7.40E-17	0.698785849	0.642035357	2.08E-13
cg01778345	chr1	118427435	rs720162	1	118369833	19	47	17	-0.329348023	0.029894954	7.40E-17	0.698785849	0.642035357	2.08E-13
cg01778345	chr1	118427435	rs911250	1	118392962	35	35	13	-0.336596542	0.021256274	1.14E-24	0.820666249	0.786878731	1.25E-20
cg01778345	chr1	118427435	kgp3075135	1	118417542	35	35	13	-0.336596542	0.021256274	1.14E-24	0.820666249	0.786878731	1.25E-20
cg01778345	chr1	118427435	kgp2874148	1	118420452	35	35	13	-0.336596542	0.021256274	1.14E-24	0.820666249	0.786878731	1.25E-20
cg01778345	chr1	118427435	kgp559811	1	118424269	35	35	13	-0.336596542	0.021256274	1.14E-24	0.820666249	0.786878731	1.25E-20
cg01778345	chr1	118427435	rs2273578	1	118426397	35	35	13	-0.336596542	0.021256274	1.14E-24	0.820666249	0.786878731	1.25E-20
cg01778345	chr1	118427435	kgp22755209	1	118429438	20	44	19	0.261243286	0.035274607	2.43E-10	0.536996235	0.449763642	1.56E-07
cg01778345	chr1	118427435	rs3767824	1	118440564	36	33	14	-0.325573829	0.022573243	1.64E-22	0.793004843	0.754005756	1.28E-18
cg01778345	chr1	118427435	rs4233455	1	118455754	22	43	18	0.254965157	0.034870822	3.61E-10	0.531749894	0.443528859	2.21E-07
cg01778345	chr1	118427435	rs3754127	1	118471212	35	34	14	-0.325041308	0.021768713	2.66E-23	0.80358975	0.76658492	2.30E-19
cg01778345	chr1	118427435	rs1321665	1	118474225	23	43	17	0.288089233	0.032381607	4.60E-13	0.612946727	0.540023647	5.72E-10
cg01778345	chr1	118427435	rs6680844	1	118478083	23	43	17	0.288089233	0.032381607	4.60E-13	0.612946727	0.540023647	5.72E-10
cg01778345	chr1	118427435	rs6696092	1	118478576	23	41	19	-0.271801927	0.028173401	2.01E-14	0.646195373	0.57953653	3.46E-11
cg01778345	chr1	118427435	rs7543388	1	118480262	21	45	17	-0.283345346	0.033063047	1.82E-12	0.597434337	0.521588632	1.95E-09
cg01778345	chr1	118427435	rs10923448	1	118480591	27	38	18	-0.27852316	0.028677132	1.53E-14	0.648917613	0.582771657	2.73E-11
cg01778345	chr1	118427435	rs1321666	1	118492052	23	43	17	0.288089233	0.032381607	4.60E-13	0.612946727	0.540023647	5.72E-10
cg01778345	chr1	118427435	kgp11193677	1	118499054	36	33	14	-0.325573829	0.022573243	1.64E-22	0.793004843	0.754005756	1.28E-18
cg20485607	chr1	120217696	rs539799	1	120208472	19	48	16	-0.256657634	0.028927262	5.09E-13	0.599283595	0.523786302	6.26E-10
cg20485607	chr1	120217696	kgp12396120	1	120208503	36	37	10	-0.311116435	0.006288165	1.25E-55	0.976481434	0.972050399	8.95E-50
cg20485607	chr1	120217696	rs639216	1	120217414	36	37	10	-0.311116435	0.006288165	1.25E-55	0.976481434	0.972050399	8.95E-50
cg20485607	chr1	120217696	rs606312	1	120222582	36	37	10	-0.311116435	0.006288165	1.25E-55	0.976481434	0.972050399	8.95E-50
cg20485607	chr1	120217696	rs2764886	1	120241771	33	40	9	-0.306890298	0.013179234	4.05E-34	0.906326541	0.88841838	1.77E-29
cg20485607	chr1	120217696	rs592762	1	120247355	33	41	9	-0.308634711	0.013100815	1.03E-34	0.905137082	0.887264358	4.66E-30
cg20485607	chr1	120217696	kgp6246658	1	120254506	32	38	13	-0.264003135	0.01844423	2.43E-22	0.783866266	0.743145418	1.84E-18
cg17023122	chr1	144479586	kgp4374968	1	144479557	49	29	5	-0.122560137	0.011209593	1.04E-16	0.774202088	0.731660453	2.83E-13
cg17023122	chr1	144479586	kgp8506482	1	144534025	50	28	5	-0.122709002	0.010920247	3.06E-17	0.781978497	0.740901982	9.31E-14
cg25066665	chr1	150335507	kgp636880	1	150266559	49	29	5	-0.11011679	0.018797542	1.45E-07	0.642879979	0.575596497	4.23E-05
cg08130307	chr1	150510625	kgp4724656	1	150447269	30	42	11	0.14445082	0.021893928	7.07E-09	0.640821957	0.573150732	3.06E-06
cg08130307	chr1	150510625	rs1932934	1	150449195	23	41	19	0.109585628	0.025734961	6.38E-05	0.536127162	0.44873083	0.007046831
cg08130307	chr1	150510625	kgp7570320	1	150458029	28	44	11	0.144442521	0.022320095	1.19E-08	0.63547302	0.566794024	4.83E-06
cg08130307	chr1	150510625	rs4970922	1	150458094	28	44	11	0.144442521	0.022320095	1.19E-08	0.63547302	0.566794024	4.83E-06
cg08130307	chr1	150510625	exm2268759	1	150478623	28	43	12	0.147218472	0.021861158	4.02E-09	0.646537717	0.579943374	1.86E-06
cg08130307	chr1	150510625	rs3754214	1	150478623	28	44	11	0.147290667	0.021818403	3.75E-09	0.64722437	0.580759397	1.75E-06
cg08130307	chr1	150510625	rs3754217	1	150480373	38	15	29	-0.103405051	0.017852023	1.95E-07	0.60808574	0.533160955	5.48E-05
cg08130307	chr1	150510625	rs6693567	1	150510660	46	31	6	0.226459215	0.010379387	1.10E-32	0.925842131	0.911870359	3.97E-28
cg08130307	chr1	150510625	rs4971010	1	150515021	24	44	15	0.127196505	0.025514493	4.41E-06	0.569342418	0.488204033	0.000780475
cg08130307	chr1	150510625	GA019356	1	150526044	20	45	18	0.118780822	0.023799077	4.32E-06	0.56960409	0.488515006	0.000766247
cg08130307	chr1	150510625	kgp4051823	1	150526044	20	44	19	0.118862342	0.023852551	4.45E-06	0.569248541	0.488092469	0.000785565
cg08130307	chr1	150510625	rs9659073	1	150527354	27	39	17	-0.106696547	0.023087795	1.72E-05	0.552679422	0.468401632	0.002422118
cg04414720	chr1	150670196	kgp12142801	1	150620569	35	39	9	0.11104636	0.013246233	3.98E-12	0.626325091	0.555922572	3.97E-09
cg04414720	chr1	150670196	kgp73260	1	150622777	35	39	9	0.11104636	0.013246233	3.98E-12	0.626325091	0.555922572	3.97E-09
cg04414720	chr1	150670196	kgp9512092	1	150623221	35	39	9	0.11104636	0.013246233	3.98E-12	0.626325091	0.555922572	3.97E-09
cg04414720	chr1	150670196	kgp8554941	1	150623285	35	39	9	0.11104636	0.013246233	3.98E-12	0.626325091	0.555922572	3.97E-09
cg04414720	chr1	150670196	rs10788792	1	150638572	36	38	9	0.108724268	0.013226009	7.90E-12	0.618931609	0.547136115	7.36E-09
cg04414720	chr1	150670196	rs2867302	1	150653650	35	39	9	0.11104636	0.013246233	3.98E-12	0.626325091	0.555922572	3.97E-09
cg04414720	chr1	150670196	rs2867301	1	150653795	35	39	9	0.11104636	0.013246233	3.98E-12	0.626325091	0.555922572	3.97E-09
cg04414720	chr1	150670196	rs7538493	1	150655421	35	39	9	0.11104636	0.013246233	3.98E-12	0.626325091	0.555922572	3.97E-09
cg04414720	chr1	150670196	kgp9232532	1	150656210	35	39	9	0.11104636	0.013246233	3.98E-12	0.626325091	0.555922572	3.97E-09
cg04414720	chr1	150670196	exm-rs11204697	1	150658971	35	39	9	0.11104636	0.013246233	3.98E-12	0.626325091	0.555922572	3.97E-09
cg04414720	chr1	150670196	rs11204697	1	150658971	35	39	9	0.11104636	0.013246233	3.98E-12	0.626325091	0.555922572	3.97E-09
cg04414720	chr1	150670196	rs11204698	1	150659545	36	38	9	0.108724268	0.013226009	7.90E-12	0.618931609	0.547136115	7.36E-09
cg04414720	chr1	150670196	rs12403255	1	150660412	36	39	8	0.110766583	0.013237191	4.25E-12	0.625631279	0.555098042	4.21E-09
cg04414720	chr1	150670196	rs6587518	1	150661787	35	39	9	0.11104636	0.013246233	3.98E-12	0.626325091	0.555922572	3.97E-09
cg04414720	chr1	150670196	rs11803569	1	150664077	36	39	8	0.110766583	0.013237191	4.25E-12	0.625631279	0.555098042	4.21E-09
cg04414720	chr1	150670196	rs7412396	1	150666797	35	39	9	0.11104636	0.013246233	3.98E-12	0.626325091	0.555922572	3.97E-09
cg04414720	chr1	150670196	rs868751	1	150669414	36	38	9	0.108724268	0.013226009	7.90E-12	0.618931609	0.547136115	7.36E-09
cg04414720	chr1	150670196	rs2275236	1	150669952	35	40	8	0.110909487	0.013241713	4.11E-12	0.625988691	0.555522793	4.08E-09
cg04414720	chr1	150670196	rs6700022	1	150670484	36	38	8	0.108218553	0.013807975	4.33E-11	0.604841018	0.529295918	3.37E-08
cg04414720	chr1	150670196	rs11204704	1	150671630	35	39	9	0.11104636	0.013246233	3.98E-12	0.626325091	0.555922572	3.97E-09
cg04414720	chr1	150670196	rs12063547	1	150674053	34	41	7	0.113389673	0.014258754	2.68E-11	0.60911346	0.534385151	2.19E-08
cg04414720	chr1	150670196	rs2184833	1	150675483	36	38	9	0.108724268	0.013226009	7.90E-12	0.618931609	0.547136115	7.36E-09
cg04414720	chr1	150670196	rs1336899	1	150678910	36	38	9	0.108724268	0.013226009	7.90E-12	0.618931609	0.547136115	7.36E-09
cg04414720	chr1	150670196	rs11586422	1	150679358	35	39	9	0.11104636	0.013246233	3.98E-12	0.626325091	0.555922572	3.97E-09
cg04414720	chr1	150670196	rs12072339	1	150686099	35	39	9	0.11104636	0.013246233	3.98E-12	0.626325091	0.555922572	3.97E-09
cg04414720	chr1	150670196	kgp3475021	1	150702663	35	39	9	0.11104636	0.013246233	3.98E-12	0.626325091	0.555922572	3.97E-09
cg04414720	chr1	150670196	rs1415148	1	150705755	35	39	9	0.11104636	0.013246233	3.98E-12	0.626325091	0.555922572	3.97E-09
cg04414720	chr1	150670196	rs7521898	1	150707596	36	38	9	0.108724268	0.013226009	7.90E-12	0.618931609	0.547136115	7.36E-09
cg04414720	chr1	150670196	rs3768018	1	150723747	37	37	8	0.112521396	0.013209051	2.51E-12	0.604274168	0.5286207	2.62E-09
cg09365446	chr1	150670422	rs12402939	1	150615094	37	37	9	0.100641089	0.012555729	1.87E-11	0.658345036	0.59397526	1.60E-08
cg09365446	chr1	150670422	kgp12142801	1	150620569	35	39	9	0.102385557	0.012823198	2.13E-11	0.657062317	0.592450869	1.79E-08
cg09365446	chr1	150670422	kgp73260	1	150622777	35	39	9	0.102385557	0.012823198	2.13E-11	0.657062317	0.592450869	1.79E-08
cg09365446	chr1	150670422	kgp9512092	1	150623221	35	39	9	0.102385557	0.012823198	2.13E-11	0.657062317	0.592450869	1.79E-08
cg09365446	chr1	150670422	kgp8554941	1	150623285	35	39	9	0.102385557	0.012823198	2.13E-11	0.657062317	0.592450869	1.79E-08
cg09365446	chr1	150670422	rs10788792	1	150638572	36	38	9	0.10055434	0.012756794	3.28E-11	0.652830403	0.587421638	2.63E-08
cg09365446	chr1	150670422	rs2867302	1	150653650	35	39	9	0.102385557	0.012823198	2.13E-11	0.657062317	0.592450869	1.79E-08
cg09365446	chr1	150670422	rs2867301	1	150653795	35	39	9	0.102385557	0.012823198	2.13E-11	0.657062317	0.592450869	1.79E-08
cg09365446	chr1	150670422	rs7538493	1	150655421	35	39	9	0.102385557	0.012823198	2.13E-11	0.657062317	0.592450869	1.79E-08
cg09365446	chr1	150670422	kgp9232532	1	150656210	35	39	9	0.102385557	0.012823198	2.13E-11	0.657062317	0.592450869	1.79E-08
cg09365446	chr1	150670422	exm-rs11204697	1	150658971	35	39	9	0.102385557	0.012823198	2.13E-11	0.657062317	0.592450869	1.79E-08
cg09365446	chr1	150670422	rs11204697	1	150658971	35	39	9	0.102385557	0.012823198	2.13E-11	0.657062317	0.592450869	1.79E-08
cg09365446	chr1	150670422	rs11204698	1	150659545	36	38	9	0.10055434	0.012756794	3.28E-11	0.652830403	0.587421638	2.63E-08
cg09365446	chr1	150670422	rs12403255	1	150660412	36	39	8	0.102088418	0.012817866	2.32E-11	0.656242086	0.591476102	1.93E-08
cg09365446	chr1	150670422	rs6587518	1	150661787	35	39	9	0.102385557	0.012823198	2.13E-11	0.657062317	0.592450869	1.79E-08
cg09365446	chr1	150670422	rs11803569	1	150664077	36	39	8	0.102088418	0.012817866	2.32E-11	0.656242086	0.591476102	1.93E-08
cg09365446	chr1	150670422	rs7412396	1	150666797	35	39	9	0.102385557	0.012823198	2.13E-11	0.657062317	0.592450869	1.79E-08
cg09365446	chr1	150670422	rs868751	1	150669414	36	38	9	0.10055434	0.012756794	3.28E-11	0.652830403	0.587421638	2.63E-08
cg09365446	chr1	150670422	rs2275236	1	150669952	35	40	8	0.102239736	0.012820555	2.22E-11	0.65666078	0.59197368	1.86E-08
cg09365446	chr1	150670422	rs6700022	1	150670484	36	38	8	0.106137495	0.013069312	1.32E-11	0.665240979	0.60124293	1.17E-08
cg09365446	chr1	150670422	rs11204704	1	150671630	35	39	9	0.102385557	0.012823198	2.13E-11	0.657062317	0.592450869	1.79E-08
cg09365446	chr1	150670422	rs12063547	1	150674053	34	41	7	0.100513081	0.013688807	3.41E-10	0.633572707	0.56352043	2.10E-07
cg09365446	chr1	150670422	rs2184833	1	150675483	36	38	9	0.10055434	0.012756794	3.28E-11	0.652830403	0.587421638	2.63E-08
cg09365446	chr1	150670422	rs1336899	1	150678910	36	38	9	0.10055434	0.012756794	3.28E-11	0.652830403	0.587421638	2.63E-08
cg09365446	chr1	150670422	exm95079	1	150679033	37	37	9	0.100641089	0.012555729	1.87E-11	0.658345036	0.59397526	1.60E-08
cg09365446	chr1	150670422	kgp11072391	1	150679033	37	37	9	0.100641089	0.012555729	1.87E-11	0.658345036	0.59397526	1.60E-08
cg09365446	chr1	150670422	rs1336900	1	150679033	37	37	9	0.100641089	0.012555729	1.87E-11	0.658345036	0.59397526	1.60E-08
cg09365446	chr1	150670422	rs11586422	1	150679358	35	39	9	0.102385557	0.012823198	2.13E-11	0.657062317	0.592450869	1.79E-08
cg09365446	chr1	150670422	rs12072339	1	150686099	35	39	9	0.102385557	0.012823198	2.13E-11	0.657062317	0.592450869	1.79E-08
cg09365446	chr1	150670422	kgp3475021	1	150702663	35	39	9	0.102385557	0.012823198	2.13E-11	0.657062317	0.592450869	1.79E-08
cg09365446	chr1	150670422	rs1415148	1	150705755	35	39	9	0.102385557	0.012823198	2.13E-11	0.657062317	0.592450869	1.79E-08
cg09365446	chr1	150670422	rs7521898	1	150707596	36	38	9	0.10055434	0.012756794	3.28E-11	0.652830403	0.587421638	2.63E-08
cg09365446	chr1	150670422	rs11587444	1	150722844	37	37	9	0.100641089	0.012555729	1.87E-11	0.658345036	0.59397526	1.60E-08
cg09365446	chr1	150670422	rs3768018	1	150723747	37	37	8	0.100884305	0.013137172	8.38E-11	0.632897839	0.562716543	6.07E-08
cg09365446	chr1	150670422	rs10888391	1	150729983	39	36	8	0.100144732	0.012843967	4.70E-11	0.649249232	0.583165754	3.63E-08
cg09365446	chr1	150670422	rs2275235	1	150730279	38	36	9	0.101296088	0.012687212	2.14E-11	0.657050286	0.592436572	1.80E-08
cg09365446	chr1	150670422	rs4537557	1	150734436	39	36	8	0.100985851	0.012681894	2.34E-11	0.65617816	0.591400132	1.94E-08
cg09365446	chr1	150670422	kgp10270632	1	150738200	38	36	9	0.101296088	0.012687212	2.14E-11	0.657050286	0.592436572	1.80E-08
cg09365446	chr1	150670422	rs16827671	1	150738759	38	37	8	0.103604296	0.012748327	1.17E-11	0.662892134	0.599379058	1.04E-08
cg09365446	chr1	150670422	rs11204726	1	150743492	38	37	8	0.103604296	0.012748327	1.17E-11	0.662892134	0.599379058	1.04E-08
cg18019451	chr1	151746047	kgp1028926	1	151744168	68	12	3	-0.137810336	0.027621392	4.56E-06	0.601620676	0.524323196	0.000801737
cg18019451	chr1	151746047	rs3790514	1	151744168	68	12	3	-0.137810336	0.027621392	4.56E-06	0.601620676	0.524323196	0.000801737
cg18019451	chr1	151746047	kgp5704424	1	151746079	68	12	3	-0.137810336	0.027621392	4.56E-06	0.601620676	0.524323196	0.000801737
cg18019451	chr1	151746047	kgp2207323	1	151746202	68	12	3	-0.137810336	0.027621392	4.56E-06	0.601620676	0.524323196	0.000801737
cg18019451	chr1	151746047	kgp2732954	1	151759104	65	14	4	-0.115379065	0.026955216	6.08E-05	0.570940167	0.487689752	0.006768215
cg18019451	chr1	151746047	kgp6352551	1	151769750	68	12	3	-0.137810336	0.027621392	4.56E-06	0.601620676	0.524323196	0.000801737
cg18019451	chr1	151746047	rs2280471	1	151783736	71	5	4	-0.111595979	0.024861457	3.05E-05	0.573591176	0.486976884	0.003876688
cg26320663	chr1	152161521	rs4845743	1	152184149	30	43	6	0.102628602	0.015799088	1.34E-08	0.520907758	0.425089309	5.35E-06
cg14834300	chr1	152506886	rs11581947	1	152482587	25	42	16	0.238898012	0.025795668	1.72E-13	0.623234552	0.547881463	2.40E-10
cg14834300	chr1	152506886	rs11205014	1	152483634	24	39	20	0.224900114	0.02593516	1.88E-12	0.594823232	0.513787878	2.02E-09
cg14834300	chr1	152506886	kgp2519581	1	152484129	25	42	16	0.238253379	0.025406851	1.08E-13	0.628577293	0.554292752	1.57E-10
cg14834300	chr1	152506886	rs3753451	1	152485227	25	43	15	0.233076809	0.026338838	9.14E-13	0.603617909	0.524341491	1.06E-09
cg14834300	chr1	152506886	kgp9773505	1	152485545	31	41	11	0.236889253	0.02862508	9.46E-12	0.57445021	0.489340251	8.64E-09
cg14834300	chr1	152506886	rs477621	1	152486252	31	41	11	0.236889253	0.02862508	9.46E-12	0.57445021	0.489340251	8.64E-09
cg14834300	chr1	152506886	kgp4237207	1	152486407	31	41	11	0.236889253	0.02862508	9.46E-12	0.57445021	0.489340251	8.64E-09
cg14834300	chr1	152506886	kgp7335736	1	152488428	29	42	12	0.225429626	0.02832847	3.47E-11	0.557337992	0.46880559	2.76E-08
cg14834300	chr1	152506886	rs1053590	1	152488428	29	42	12	0.225429626	0.02832847	3.47E-11	0.557337992	0.46880559	2.76E-08
cg14834300	chr1	152506886	rs488393	1	152489548	30	41	12	0.224740007	0.028259505	3.54E-11	0.557064348	0.468477217	2.81E-08
cg14834300	chr1	152506886	rs12116609	1	152497685	23	41	19	0.235815674	0.025345999	1.45E-13	0.625204905	0.550245886	2.05E-10
cg14834300	chr1	152506886	rs4845443	1	152507156	23	41	19	0.235815674	0.025345999	1.45E-13	0.625204905	0.550245886	2.05E-10
cg14834300	chr1	152506886	kgp8570985	1	152508260	26	42	15	0.22373372	0.02611141	2.86E-12	0.589615086	0.507538103	2.96E-09
cg14834300	chr1	152506886	kgp8156368	1	152510143	23	41	19	0.235815674	0.025345999	1.45E-13	0.625204905	0.550245886	2.05E-10
cg14834300	chr1	152506886	kgp5018259	1	152511885	26	42	15	0.22373372	0.02611141	2.86E-12	0.589615086	0.507538103	2.96E-09
cg14834300	chr1	152506886	rs474086	1	152513431	26	42	15	0.22373372	0.02611141	2.86E-12	0.589615086	0.507538103	2.96E-09
cg14834300	chr1	152506886	rs549044	1	152514332	26	42	15	0.22373372	0.02611141	2.86E-12	0.589615086	0.507538103	2.96E-09
cg14834300	chr1	152506886	rs533917	1	152518294	31	40	12	0.228972309	0.027767991	1.07E-11	0.572881421	0.487457705	9.63E-09
cg14834300	chr1	152506886	rs7530609	1	152526812	29	41	13	0.235831365	0.027174325	1.83E-12	0.595165535	0.514198643	1.97E-09
cg14834300	chr1	152506886	rs4240887	1	152530510	30	41	12	0.236078399	0.027150757	1.71E-12	0.595997508	0.515197009	1.85E-09
cg14792160	chr1	152758632	kgp2606504	1	152755506	47	29	7	0.105221334	0.010100061	8.40E-16	0.703150223	0.647222005	1.91E-12
cg14792160	chr1	152758632	rs7549803	1	152756538	44	32	7	0.105101977	0.011187997	5.75E-14	0.66486291	0.601721139	8.91E-11
cg14792160	chr1	152758632	rs950337	1	152756774	44	32	7	0.105111686	0.01032483	2.22E-15	0.694741492	0.63722902	4.66E-12
cg14792160	chr1	152758632	rs11205105	1	152757741	44	33	6	0.104869182	0.009970207	5.58E-16	0.706622558	0.651348547	1.32E-12
cg07796016	chr1	152779584	rs11578927	1	152728472	39	38	6	-0.252659925	0.036892985	2.50E-09	0.542556504	0.456371497	1.22E-06
cg07796016	chr1	152779584	kgp3391062	1	152734187	37	40	6	-0.226823077	0.035861445	2.17E-08	0.513617716	0.421980474	8.17E-06
cg07796016	chr1	152779584	rs4845482	1	152746534	39	38	6	-0.230680397	0.037047802	3.25E-08	0.508042323	0.415354645	1.16E-05
cg07796016	chr1	152779584	rs12239774	1	152748253	40	38	5	-0.252470121	0.036708106	2.21E-09	0.544139499	0.458252738	1.10E-06
cg07796016	chr1	152779584	rs1888964	1	152750506	36	38	9	-0.216340103	0.034433021	2.58E-08	0.511240064	0.419154859	9.49E-06
cg07796016	chr1	152779584	rs2339381	1	152753798	38	38	7	-0.230699607	0.037222853	3.65E-08	0.506405407	0.413409324	1.28E-05
cg07796016	chr1	152779584	rs2879458	1	152754039	36	38	9	-0.216340103	0.034433021	2.58E-08	0.511240064	0.419154859	9.49E-06
cg07796016	chr1	152779584	kgp11768666	1	152758766	43	34	6	-0.314680476	0.029362529	2.49E-16	0.711630919	0.657300512	6.33E-13
cg07796016	chr1	152779584	kgp4181145	1	152759204	43	32	8	-0.290014526	0.029403529	8.20E-15	0.681157727	0.621085994	1.54E-11
cg07796016	chr1	152779584	kgp4623154	1	152777964	47	32	4	-0.348071168	0.030862158	2.59E-17	0.729772713	0.678860326	7.99E-14
cg07796016	chr1	152779584	rs7524281	1	152783255	32	37	14	-0.215141935	0.029030308	2.38E-10	0.572164089	0.491557324	1.53E-07
cg07387429	chr1	153234809	rs943967	1	153231876	43	36	4	0.119259885	0.018203779	8.56E-09	0.635660109	0.567016362	3.62E-06
cg23656322	chr1	153533922	rs3953061	1	153526349	60	16	7	0.118420698	0.008680414	2.85E-21	0.89745379	0.878133489	1.81E-17
cg23656322	chr1	153533922	kgp5509159	1	153533898	60	16	7	0.118420698	0.008680414	2.85E-21	0.89745379	0.878133489	1.81E-17
cg23656322	chr1	153533922	rs8401	1	153533898	60	16	7	0.118420698	0.008680414	2.85E-21	0.89745379	0.878133489	1.81E-17
cg23656322	chr1	153533922	kgp3396532	1	153534027	62	14	4	0.100111716	0.009566159	1.18E-15	0.866969074	0.840766013	2.61E-12
cg23656322	chr1	153533922	rs1047325	1	153534027	65	14	4	0.103619225	0.009518094	1.25E-16	0.86048857	0.834203808	3.37E-13
cg23656322	chr1	153533922	rs6702891	1	153540186	60	15	7	0.110221112	0.010864498	3.02E-15	0.849524105	0.820756655	6.20E-12
cg23656322	chr1	153533922	kgp10558647	1	153540320	60	16	7	0.11587135	0.010796467	2.34E-16	0.857963261	0.831202716	5.98E-13
cg23656322	chr1	153533922	kgp3842705	1	153550679	63	16	4	0.113743629	0.012638818	2.99E-13	0.825585388	0.792724665	3.91E-10
cg08477332	chr1	153590243	rs11497739	1	153583066	31	36	13	-0.271928456	0.021964036	7.20E-19	0.795496896	0.755215982	2.98E-15
cg08477332	chr1	153590243	rs9700179	1	153585584	23	38	19	0.310675569	0.01609081	7.51E-29	0.894865006	0.874156599	1.65E-24
cg08477332	chr1	153590243	kgp3490866	1	153587256	23	39	21	0.330880244	0.007168192	1.31E-53	0.979171825	0.975247676	8.56E-48
cg08477332	chr1	153590243	kgp12142945	1	153587308	36	36	11	-0.278969629	0.023076345	1.05E-18	0.787045751	0.746923935	4.26E-15
cg08477332	chr1	153590243	rs11548104	1	153587308	36	35	12	-0.279078993	0.023058874	9.99E-19	0.787378131	0.747318939	4.05E-15
cg08477332	chr1	153590243	kgp10533879	1	153588279	23	39	21	0.330880244	0.007168192	1.31E-53	0.979171825	0.975247676	8.56E-48
cg08477332	chr1	153590243	kgp8711432	1	153588340	36	36	11	-0.278969629	0.023076345	1.05E-18	0.787045751	0.746923935	4.26E-15
cg08477332	chr1	153590243	rs9330299	1	153591770	36	36	11	-0.278969629	0.023076345	1.05E-18	0.787045751	0.746923935	4.26E-15
cg08477332	chr1	153590243	rs28416529	1	153595381	36	36	11	-0.278969629	0.023076345	1.05E-18	0.787045751	0.746923935	4.26E-15
cg08477332	chr1	153590243	rs28754733	1	153598094	23	38	21	-0.290222593	0.017743875	2.90E-25	0.863536853	0.83744831	3.54E-21
cg08477332	chr1	153590243	GA019430	1	153604112	29	37	17	-0.243942572	0.025253282	1.90E-14	0.717731152	0.664550065	3.30E-11
cg08477332	chr1	153590243	kgp11017350	1	153604519	33	37	13	-0.224638314	0.030397714	2.60E-10	0.629357578	0.559526398	1.66E-07
cg08477332	chr1	153590243	rs3818632	1	153604519	33	37	13	-0.224638314	0.030397714	2.60E-10	0.629357578	0.559526398	1.66E-07
cg08477332	chr1	153590243	rs28380060	1	153605909	38	31	14	-0.228553037	0.029261453	4.44E-11	0.64759114	0.581195268	3.45E-08
cg08477332	chr1	153590243	rs28580554	1	153606851	38	31	13	-0.228880625	0.029415271	5.48E-11	0.637351495	0.568021634	4.14E-08
cg08477332	chr1	153590243	kgp2869034	1	153609039	34	35	14	-0.233358722	0.028165528	6.01E-12	0.667146883	0.604435426	5.78E-09
cg08477332	chr1	153590243	rs2274740	1	153612053	34	36	13	-0.207445411	0.031477397	7.29E-09	0.592502701	0.515727847	3.14E-06
cg08477332	chr1	153590243	rs2274739	1	153612133	33	36	14	-0.228579582	0.029019723	3.36E-11	0.650374549	0.584503087	2.69E-08
cg08477332	chr1	153590243	rs12564925	1	153613545	33	36	14	-0.228579582	0.029019723	3.36E-11	0.650374549	0.584503087	2.69E-08
cg08477332	chr1	153590243	rs10797056	1	153613783	34	35	14	-0.233358722	0.028165528	6.01E-12	0.667146883	0.604435426	5.78E-09
cg08477332	chr1	153590243	rs3828031	1	153617132	33	36	14	-0.228579582	0.029019723	3.36E-11	0.650374549	0.584503087	2.69E-08
cg08477332	chr1	153590243	rs7934	1	153618766	34	35	14	-0.233358722	0.028165528	6.01E-12	0.667146883	0.604435426	5.78E-09
cg08477332	chr1	153590243	rs913861	1	153622220	33	35	15	-0.230988479	0.027155486	2.37E-12	0.675880509	0.614814518	2.49E-09
cg08477332	chr1	153590243	rs4845563	1	153629026	23	38	22	0.27207093	0.021011261	3.85E-20	0.806416548	0.769944303	1.98E-16
cg08477332	chr1	153590243	rs3806234	1	153631071	25	38	19	0.24636091	0.026619445	1.17E-13	0.696613993	0.638613726	1.70E-10
cg08477332	chr1	153590243	kgp5774454	1	153634058	38	28	17	-0.213331762	0.027931403	9.19E-11	0.640193798	0.572404223	6.60E-08
cg08477332	chr1	153590243	rs7345	1	153634058	38	28	17	-0.213331762	0.027931403	9.19E-11	0.640193798	0.572404223	6.60E-08
cg08477332	chr1	153590243	rs3795396	1	153635425	35	31	17	-0.21895849	0.027126477	1.48E-11	0.658482307	0.594138394	1.29E-08
cg08477332	chr1	153590243	kgp6694384	1	153636860	35	31	17	-0.21895849	0.027126477	1.48E-11	0.658482307	0.594138394	1.29E-08
cg08477332	chr1	153590243	rs6427671	1	153637404	54	24	5	-0.199257966	0.040048156	4.58E-06	0.511325795	0.419256742	0.000804721
cg08477332	chr1	153590243	rs3862047	1	153637617	24	37	22	0.267510266	0.021716805	4.33E-19	0.792441134	0.75333584	1.84E-15
cg08477332	chr1	153590243	rs11265625	1	153642909	24	37	22	0.267510266	0.021716805	4.33E-19	0.792441134	0.75333584	1.84E-15
cg08477332	chr1	153590243	rs6674929	1	153648661	23	37	23	-0.267455538	0.021742158	4.62E-19	0.792049595	0.752870533	1.95E-15
cg10224088	chr1	153597891	rs9700179	1	153585584	23	38	19	0.122305156	0.012469638	1.63E-14	0.7708915	0.725764068	2.89E-11
cg10224088	chr1	153597891	kgp3490866	1	153587256	23	39	21	0.133735223	0.012046865	5.27E-17	0.782912667	0.742012155	1.53E-13
cg10224088	chr1	153597891	kgp12142945	1	153587308	36	36	11	-0.112130645	0.01508712	2.18E-10	0.664092688	0.600805803	1.41E-07
cg10224088	chr1	153597891	rs11548104	1	153587308	36	35	12	-0.112223504	0.015077753	2.08E-10	0.664525527	0.601320191	1.36E-07
cg10224088	chr1	153597891	kgp10533879	1	153588279	23	39	21	0.133735223	0.012046865	5.27E-17	0.782912667	0.742012155	1.53E-13
cg10224088	chr1	153597891	kgp8711432	1	153588340	36	36	11	-0.112130645	0.01508712	2.18E-10	0.664092688	0.600805803	1.41E-07
cg10224088	chr1	153597891	rs9330299	1	153591770	36	36	11	-0.112130645	0.01508712	2.18E-10	0.664092688	0.600805803	1.41E-07
cg10224088	chr1	153597891	rs28416529	1	153595381	36	36	11	-0.112130645	0.01508712	2.18E-10	0.664092688	0.600805803	1.41E-07
cg10224088	chr1	153597891	rs28754733	1	153598094	23	38	21	-0.141010614	0.00919303	9.12E-24	0.863394959	0.837279289	8.68E-20
cg10224088	chr1	153597891	GA019430	1	153604112	29	37	17	-0.11003397	0.013957775	3.27E-11	0.68178973	0.621837071	2.62E-08
cg10224088	chr1	153597891	kgp11017350	1	153604519	33	37	13	-0.104392464	0.015832214	7.19E-09	0.628968256	0.559063724	3.10E-06
cg10224088	chr1	153597891	rs3818632	1	153604519	33	37	13	-0.104392464	0.015832214	7.19E-09	0.628968256	0.559063724	3.10E-06
cg10224088	chr1	153597891	rs28380060	1	153605909	38	31	14	-0.10289728	0.015644965	7.70E-09	0.628243346	0.558202237	3.30E-06
cg10224088	chr1	153597891	rs28580554	1	153606851	38	31	13	-0.102822157	0.015756224	1.00E-08	0.625528802	0.55393872	4.16E-06
cg10224088	chr1	153597891	kgp2869034	1	153609039	34	35	14	-0.103256137	0.015365515	4.26E-09	0.634434205	0.56555949	1.95E-06
cg10224088	chr1	153597891	rs2274739	1	153612133	33	36	14	-0.10424383	0.015404171	3.50E-09	0.636463799	0.567971471	1.65E-06
cg10224088	chr1	153597891	rs12564925	1	153613545	33	36	14	-0.10424383	0.015404171	3.50E-09	0.636463799	0.567971471	1.65E-06
cg10224088	chr1	153597891	rs10797056	1	153613783	34	35	14	-0.103256137	0.015365515	4.26E-09	0.634434205	0.56555949	1.95E-06
cg10224088	chr1	153597891	rs3828031	1	153617132	33	36	14	-0.10424383	0.015404171	3.50E-09	0.636463799	0.567971471	1.65E-06
cg10224088	chr1	153597891	rs7934	1	153618766	34	35	14	-0.103256137	0.015365515	4.26E-09	0.634434205	0.56555949	1.95E-06
cg10224088	chr1	153597891	rs913861	1	153622220	33	35	15	-0.104281637	0.014672598	8.50E-10	0.650812641	0.585023718	4.72E-07
cg10224088	chr1	153597891	rs4845563	1	153629026	23	38	22	0.122814754	0.012456723	8.34E-15	0.748911921	0.701605471	1.57E-11
cg10224088	chr1	153597891	rs3806234	1	153631071	25	38	19	0.107099893	0.015051177	8.78E-10	0.650930061	0.584196102	4.85E-07
cg10224088	chr1	153597891	rs3862047	1	153637617	24	37	22	0.12197323	0.012521716	1.36E-14	0.745357078	0.697380875	2.45E-11
cg10224088	chr1	153597891	rs11265625	1	153642909	24	37	22	0.12197323	0.012521716	1.36E-14	0.745357078	0.697380875	2.45E-11
cg10224088	chr1	153597891	rs6674929	1	153648661	23	37	23	-0.121868818	0.012543109	1.51E-14	0.744600902	0.696482232	2.69E-11
cg10224088	chr1	153597891	kgp10891007	1	153672247	35	40	8	-0.110081788	0.019799309	4.75E-07	0.582309884	0.503614645	0.000117799
cg14859874	chr1	154238265	rs4072431	1	154167116	39	35	9	-0.325026113	0.035133209	1.04E-13	0.673975414	0.612550491	1.53E-10
cg14859874	chr1	154238265	rs4364874	1	154167788	40	35	8	-0.324139855	0.035040009	1.05E-13	0.67394864	0.612518673	1.53E-10
cg14859874	chr1	154238265	kgp2435699	1	154179679	26	40	17	-0.38887145	0.01855404	1.23E-31	0.900843341	0.882161651	3.95E-27
cg14859874	chr1	154238265	rs6719	1	154179679	26	40	17	-0.38887145	0.01855404	1.23E-31	0.900843341	0.882161651	3.95E-27
cg14859874	chr1	154238265	rs10908751	1	154187305	39	35	9	-0.325026113	0.035133209	1.04E-13	0.673975414	0.612550491	1.53E-10
cg14859874	chr1	154238265	rs9804045	1	154191691	40	35	8	-0.324139855	0.035040009	1.05E-13	0.67394864	0.612518673	1.53E-10
cg14859874	chr1	154238265	rs9803857	1	154191791	26	40	17	-0.38887145	0.01855404	1.23E-31	0.900843341	0.882161651	3.95E-27
cg14859874	chr1	154238265	kgp1811460	1	154192143	32	38	13	-0.351626403	0.030360394	7.75E-18	0.751897736	0.705153831	2.65E-14
cg14859874	chr1	154238265	rs4393149	1	154195753	40	35	8	-0.324139855	0.035040009	1.05E-13	0.67394864	0.612518673	1.53E-10
cg14859874	chr1	154238265	rs10797061	1	154206212	38	36	9	-0.344762382	0.032285071	2.90E-16	0.724649077	0.672771367	7.30E-13
cg14859874	chr1	154238265	rs3828076	1	154210702	28	36	19	0.321240474	0.031366539	1.73E-15	0.710166253	0.655559894	3.70E-12
cg14859874	chr1	154238265	kgp344231	1	154218643	26	40	17	-0.38887145	0.01855404	1.23E-31	0.900843341	0.882161651	3.95E-27
cg14859874	chr1	154238265	rs1194580	1	154219485	39	35	9	-0.325026113	0.035133209	1.04E-13	0.673975414	0.612550491	1.53E-10
cg14859874	chr1	154238265	rs2340473	1	154225344	27	40	16	-0.375543747	0.020947588	1.13E-27	0.870906673	0.846584742	2.14E-23
cg14859874	chr1	154238265	rs1194604	1	154227239	38	36	9	-0.336998377	0.033098688	2.21E-15	0.708113487	0.653120376	4.64E-12
cg14859874	chr1	154238265	rs1194603	1	154228287	40	35	8	-0.324139855	0.035040009	1.05E-13	0.67394864	0.612518673	1.53E-10
cg14859874	chr1	154238265	kgp5580227	1	154236452	39	34	9	-0.325322421	0.035363468	1.48E-13	0.674153907	0.611859801	2.08E-10
cg14859874	chr1	154238265	rs1194596	1	154238383	27	39	17	-0.406787085	0.004735835	6.91E-72	0.993232384	0.991957326	7.09E-65
cg14859874	chr1	154238265	rs1212352	1	154239283	27	36	20	0.327635521	0.030366173	1.85E-16	0.728181457	0.676969267	4.84E-13
cg14859874	chr1	154238265	kgp11790627	1	154243115	28	38	17	-0.406240261	0.004833665	3.07E-71	0.992933819	0.99160251	1.89E-64
cg14859874	chr1	154238265	rs1044013	1	154243115	28	38	17	-0.406240261	0.004833665	3.07E-71	0.992933819	0.99160251	1.89E-64
cg14859874	chr1	154238265	kgp8806847	1	154262857	52	26	3	-0.285902717	0.047966267	1.04E-07	0.526136982	0.434193411	3.17E-05
cg14859874	chr1	154238265	kgp2569683	1	154270288	27	36	20	0.298397469	0.03337695	3.83E-13	0.661589229	0.597830678	4.87E-10
cg06221963	chr1	154839813	kgp7477404	1	154845484	24	37	22	-0.101042472	0.005858424	1.01E-26	0.903452307	0.885262162	1.60E-22
cg06221963	chr1	154839813	kgp3746356	1	154909268	23	38	21	0.102218364	0.005829062	6.23E-27	0.906696033	0.888858509	1.01E-22
cg06221963	chr1	154839813	rs877343	1	154910012	23	38	22	0.10207695	0.005796276	3.13E-27	0.906678067	0.889095674	5.35E-23
cg06221963	chr1	154839813	rs6699043	1	154913021	23	38	22	0.10207695	0.005796276	3.13E-27	0.906678067	0.889095674	5.35E-23
cg24348479	chr1	155007323	kgp6837412	1	155006999	22	40	21	-0.166535125	0.025603443	1.16E-08	0.512424829	0.417820691	4.71E-06
cg24348479	chr1	155007323	rs4845404	1	155007293	21	38	20	-0.172849405	0.025786504	6.56E-09	0.540526776	0.445714841	2.86E-06
cg24348479	chr1	155007323	rs4845405	1	155007302	22	40	21	-0.166535125	0.025603443	1.16E-08	0.512424829	0.417820691	4.71E-06
cg24348479	chr1	155007323	exm105505	1	155019710	21	41	20	-0.169099101	0.025968593	1.18E-08	0.517414681	0.422359997	4.81E-06
cg24348479	chr1	155007323	rs11264300	1	155019710	21	42	20	-0.16764327	0.026048425	1.53E-08	0.508434372	0.413055966	6.01E-06
cg23973274	chr1	155060172	kgp12410524	1	155059851	23	43	17	0.10209441	0.006681129	7.77E-24	0.856778589	0.829794845	7.54E-20
cg23973274	chr1	155060172	rs2306124	1	155059851	23	43	17	0.10209441	0.006681129	7.77E-24	0.856778589	0.829794845	7.54E-20
cg06437799	chr1	155659719	rs4971058	1	155624195	73	5	5	-0.104550306	0.019579766	1.13E-06	0.621427041	0.5501017	0.000245503
cg06437799	chr1	155659719	rs617232	1	155643147	73	5	5	-0.104550306	0.019579766	1.13E-06	0.621427041	0.5501017	0.000245503
cg06437799	chr1	155659719	rs607036	1	155646225	73	5	5	-0.104550306	0.019579766	1.13E-06	0.621427041	0.5501017	0.000245503
cg16173234	chr1	155663085	rs7524742	1	155605735	71	6	6	-0.138660434	0.010949446	1.92E-19	0.909192916	0.891573631	8.67E-16
cg16173234	chr1	155663085	rs4971058	1	155624195	73	5	5	-0.138204854	0.009627292	4.02E-22	0.924393432	0.909723501	2.92E-18
cg16173234	chr1	155663085	rs601103	1	155628219	71	6	6	-0.138660434	0.010949446	1.92E-19	0.909192916	0.891573631	8.67E-16
cg16173234	chr1	155663085	rs536192	1	155637661	71	6	6	-0.138660434	0.010949446	1.92E-19	0.909192916	0.891573631	8.67E-16
cg16173234	chr1	155663085	rs617232	1	155643147	73	5	5	-0.138204854	0.009627292	4.02E-22	0.924393432	0.909723501	2.92E-18
cg16173234	chr1	155663085	rs607036	1	155646225	73	5	5	-0.138204854	0.009627292	4.02E-22	0.924393432	0.909723501	2.92E-18
cg24450063	chr1	156163899	kgp1095341	1	156156219	54	24	5	0.115402355	0.017549913	7.75E-09	0.571079113	0.490267931	3.31E-06
cg24450063	chr1	156163899	kgp4563112	1	156159064	54	22	4	0.120169878	0.022658776	1.42E-06	0.519284578	0.424598208	0.00029893
cg24450063	chr1	156163899	rs2842857	1	156168736	34	33	16	0.149421512	0.008025147	1.30E-28	0.884183507	0.862363008	2.79E-24
cg24450063	chr1	156163899	kgp3367174	1	156169610	34	34	15	0.154734701	0.007758622	2.35E-30	0.896856605	0.877423792	6.14E-26
cg24450063	chr1	156163899	rs2072499	1	156169610	34	34	15	0.154734701	0.007758622	2.35E-30	0.896856605	0.877423792	6.14E-26
cg24450063	chr1	156163899	rs2241109	1	156173082	51	25	7	0.124585064	0.016639498	1.73E-10	0.615049658	0.542522782	1.15E-07
cg24450063	chr1	156163899	kgp6310632	1	156181007	34	34	15	0.154734701	0.007758622	2.35E-30	0.896856605	0.877423792	6.14E-26
cg24450063	chr1	156163899	kgp6559663	1	156181770	34	34	15	0.154734701	0.007758622	2.35E-30	0.896856605	0.877423792	6.14E-26
cg24450063	chr1	156163899	rs1060604	1	156184268	41	33	9	0.140442558	0.011778369	2.01E-18	0.772030205	0.729079374	7.71E-15
cg24450063	chr1	156163899	rs2244144	1	156184598	40	33	9	0.140432786	0.011867266	3.60E-18	0.767189992	0.722682196	1.30E-14
cg24450063	chr1	156163899	rs2540173	1	156188214	34	34	15	0.154734701	0.007758622	2.35E-30	0.896856605	0.877423792	6.14E-26
cg24450063	chr1	156163899	rs887953	1	156191149	38	32	13	0.142474705	0.010024682	3.52E-22	0.822349745	0.788879407	2.58E-18
cg24450063	chr1	156163899	exm108468	1	156202173	31	31	21	0.132970351	0.009367276	3.74E-22	0.822029008	0.788498241	2.73E-18
cg24450063	chr1	156163899	kgp1495164	1	156202173	31	31	21	0.132970351	0.009367276	3.74E-22	0.822029008	0.788498241	2.73E-18
cg24450063	chr1	156163899	rs1052053	1	156202173	31	31	21	0.132970351	0.009367276	3.74E-22	0.822029008	0.788498241	2.73E-18
cg24450063	chr1	156163899	kgp4987661	1	156202640	35	32	12	0.105542589	0.014415974	4.68E-10	0.60759457	0.529113483	2.78E-07
cg24450063	chr1	156163899	rs2251847	1	156204047	36	31	16	0.12145655	0.011644884	7.99E-16	0.729214271	0.67819667	1.82E-12
cg11734019	chr1	156258991	kgp750174	1	156226099	59	20	4	-0.105263022	0.016624732	2.45E-08	0.66876601	0.603522951	9.07E-06
cg11734019	chr1	156258991	kgp1943627	1	156230429	58	21	4	-0.115627245	0.014930256	7.59E-11	0.721054126	0.666110242	5.55E-08
cg11734019	chr1	156258991	kgp10131018	1	156233143	57	19	3	-0.117172573	0.015268054	1.32E-10	0.712571257	0.653260563	9.13E-08
cg11734019	chr1	156258991	kgp5563852	1	156233189	58	21	4	-0.115627245	0.014930256	7.59E-11	0.721054126	0.666110242	5.55E-08
cg11734019	chr1	156258991	rs11264462	1	156241728	58	21	4	-0.115627245	0.014930256	7.59E-11	0.721054126	0.666110242	5.55E-08
cg11734019	chr1	156258991	rs11264463	1	156242806	53	26	4	-0.110352724	0.01311526	4.81E-12	0.743116353	0.692518059	4.72E-09
cg11734019	chr1	156258991	rs12122180	1	156244559	56	23	4	-0.118174363	0.013483737	1.14E-12	0.753935658	0.705468439	1.29E-09
cg11734019	chr1	156258991	rs2277870	1	156246792	55	24	4	-0.121903011	0.012456045	1.78E-14	0.782784585	0.73999973	3.13E-11
cg11734019	chr1	156258991	rs3806407	1	156251742	56	23	4	-0.121960359	0.01245224	1.73E-14	0.782984113	0.74023856	3.04E-11
cg11734019	chr1	156258991	rs3806408	1	156252137	54	25	4	-0.11740131	0.012974258	3.56E-13	0.762370354	0.715564514	4.56E-10
cg11734019	chr1	156258991	rs12023438	1	156254358	55	24	4	-0.121903011	0.012456045	1.78E-14	0.782784585	0.73999973	3.13E-11
cg11734019	chr1	156258991	exm108767	1	156255456	55	24	4	-0.121903011	0.012456045	1.78E-14	0.782784585	0.73999973	3.13E-11
cg11734019	chr1	156258991	kgp11480450	1	156255456	56	23	4	-0.121960359	0.01245224	1.73E-14	0.782984113	0.74023856	3.04E-11
cg11734019	chr1	156258991	rs6684514	1	156255456	55	24	4	-0.121903011	0.012456045	1.78E-14	0.782784585	0.73999973	3.13E-11
cg11734019	chr1	156258991	rs12563631	1	156258953	56	23	4	-0.1155192	0.013597825	3.44E-12	0.745673683	0.695579105	3.49E-09
cg11734019	chr1	156258991	kgp24569	1	156263097	56	23	3	-0.121960359	0.01245224	1.73E-14	0.782984113	0.74023856	3.04E-11
cg11734019	chr1	156258991	rs10908494	1	156263097	55	24	3	-0.121903011	0.012456045	1.78E-14	0.782784585	0.73999973	3.13E-11
cg11734019	chr1	156258991	exm108859	1	156263940	54	24	3	-0.121992219	0.012478453	2.17E-14	0.783273299	0.739927958	3.72E-11
cg11734019	chr1	156258991	kgp8710630	1	156263940	55	24	4	-0.121903011	0.012456045	1.78E-14	0.782784585	0.73999973	3.13E-11
cg11734019	chr1	156258991	rs10908495	1	156263940	55	24	4	-0.121903011	0.012456045	1.78E-14	0.782784585	0.73999973	3.13E-11
cg11734019	chr1	156258991	exm108861	1	156264000	57	22	4	-0.118201433	0.013480954	1.12E-12	0.754050915	0.705606398	1.27E-09
cg11734019	chr1	156258991	kgp149626	1	156264000	56	23	4	-0.118174363	0.013483737	1.14E-12	0.753935658	0.705468439	1.29E-09
cg11734019	chr1	156258991	rs10908496	1	156264000	56	23	4	-0.118174363	0.013483737	1.14E-12	0.753935658	0.705468439	1.29E-09
cg11734019	chr1	156258991	rs11264467	1	156273061	52	26	5	-0.105513892	0.012644639	6.40E-12	0.74090991	0.689877013	6.11E-09
cg11734019	chr1	156258991	rs12127403	1	156273346	55	24	4	-0.121903011	0.012456045	1.78E-14	0.782784585	0.73999973	3.13E-11
cg11734019	chr1	156258991	rs10908498	1	156278175	55	24	4	-0.121903011	0.012456045	1.78E-14	0.782784585	0.73999973	3.13E-11
cg11734019	chr1	156258991	kgp10093499	1	156281020	56	23	4	-0.118174363	0.013483737	1.14E-12	0.753935658	0.705468439	1.29E-09
cg11734019	chr1	156258991	rs12045339	1	156294211	55	24	4	-0.121903011	0.012456045	1.78E-14	0.782784585	0.73999973	3.13E-11
cg11734019	chr1	156258991	rs10908502	1	156300082	55	23	3	-0.122185699	0.012499639	2.18E-14	0.781065721	0.737278865	3.73E-11
cg11734019	chr1	156258991	rs12141236	1	156302575	55	24	4	-0.121903011	0.012456045	1.78E-14	0.782784585	0.73999973	3.13E-11
cg11734019	chr1	156258991	kgp15211466	1	156306138	56	23	4	-0.118174363	0.013483737	1.14E-12	0.753935658	0.705468439	1.29E-09
cg11734019	chr1	156258991	kgp11746344	1	156306918	55	24	4	-0.121903011	0.012456045	1.78E-14	0.782784585	0.73999973	3.13E-11
cg11734019	chr1	156258991	rs11264475	1	156306918	55	24	4	-0.121903011	0.012456045	1.78E-14	0.782784585	0.73999973	3.13E-11
cg11734019	chr1	156258991	rs12117903	1	156311165	55	24	4	-0.121903011	0.012456045	1.78E-14	0.782784585	0.73999973	3.13E-11
cg11734019	chr1	156258991	rs12022657	1	156314147	56	23	4	-0.118174363	0.013483737	1.14E-12	0.753935658	0.705468439	1.29E-09
cg11734019	chr1	156258991	rs11264477	1	156321154	58	21	4	-0.11409971	0.013872028	1.05E-11	0.737074959	0.685286693	9.47E-09
cg11734019	chr1	156258991	kgp2020291	1	156329887	56	23	4	-0.118174363	0.013483737	1.14E-12	0.753935658	0.705468439	1.29E-09
cg18938392	chr1	157248950	kgp9319944	1	157252013	40	36	7	0.114261511	0.017499073	9.37E-09	0.63470452	0.565880734	3.92E-06
cg18938392	chr1	157248950	rs9919271	1	157259156	47	29	7	0.11278119	0.015713885	6.35E-10	0.661610655	0.597856141	3.65E-07
cg18938392	chr1	157248950	rs7544297	1	157261872	50	27	3	0.10665358	0.019756739	9.83E-07	0.616537904	0.541007492	0.000218819
cg18552413	chr1	159174610	exm2259823	1	159174683	67	10	6	0.111545071	0.011641887	2.64E-14	0.810994979	0.775385337	4.42E-11
cg18552413	chr1	159174610	kgp15316972	1	159174683	67	10	6	0.111545071	0.011641887	2.64E-14	0.810994979	0.775385337	4.42E-11
cg05722371	chr1	160247151	kgp2314393	1	160206394	23	50	10	-0.136033994	0.014638311	8.77E-14	0.626683219	0.556348174	1.31E-10
cg05722371	chr1	160247151	rs1557524	1	160246485	23	50	10	-0.142169481	0.014312071	6.14E-15	0.654101861	0.588932647	1.19E-11
cg05722371	chr1	160247151	kgp7692902	1	160247185	23	50	10	-0.142169481	0.014312071	6.14E-15	0.654101861	0.588932647	1.19E-11
cg05722371	chr1	160247151	kgp11581783	1	160258242	25	48	10	-0.133661247	0.014676051	1.90E-13	0.61829382	0.546378162	2.63E-10
cg05722371	chr1	160247151	kgp9674993	1	160260233	24	49	10	-0.140138582	0.014501174	1.87E-14	0.642848401	0.57555897	3.26E-11
cg05722371	chr1	160247151	kgp9201830	1	160265515	23	50	10	-0.142169481	0.014312071	6.14E-15	0.654101861	0.588932647	1.19E-11
cg05722371	chr1	160247151	rs7522166	1	160276709	24	49	10	-0.140138582	0.014501174	1.87E-14	0.642848401	0.57555897	3.26E-11
cg05722371	chr1	160247151	rs2147471	1	160311845	24	49	10	-0.140138582	0.014501174	1.87E-14	0.642848401	0.57555897	3.26E-11
cg05722371	chr1	160247151	rs1886417	1	160313733	24	49	10	-0.140138582	0.014501174	1.87E-14	0.642848401	0.57555897	3.26E-11
cg05722371	chr1	160247151	rs6668576	1	160317021	24	49	10	-0.140138582	0.014501174	1.87E-14	0.642848401	0.57555897	3.26E-11
cg02954704	chr1	161349006	kgp12323543	1	161293308	58	22	3	-0.120241442	0.01773538	3.33E-09	0.546489457	0.461045442	1.57E-06
cg02954704	chr1	161349006	kgp2511688	1	161329682	58	22	3	-0.120241442	0.01773538	3.33E-09	0.546489457	0.461045442	1.57E-06
cg10064029	chr1	161808327	kgp3434729	1	161736473	53	25	5	-0.184819607	0.013191952	7.36E-22	0.833326097	0.801923767	5.21E-18
cg10064029	chr1	161808327	kgp8095005	1	161737536	54	24	5	-0.184869482	0.013199246	7.46E-22	0.833256294	0.801840814	5.28E-18
cg10064029	chr1	161808327	rs4657100	1	161738063	53	25	5	-0.184598989	0.012774136	1.48E-22	0.840855229	0.810871432	1.17E-18
cg10064029	chr1	161808327	rs4657101	1	161738238	41	34	8	-0.133452508	0.017358288	7.43E-11	0.654856011	0.589828882	5.45E-08
cg10064029	chr1	161808327	kgp10150606	1	161741400	55	24	4	-0.190330664	0.014881446	7.05E-20	0.809890744	0.774073059	3.45E-16
cg10064029	chr1	161808327	kgp2485587	1	161741892	54	24	5	-0.185534297	0.01312036	4.56E-22	0.835609917	0.804637872	3.29E-18
cg10064029	chr1	161808327	kgp10216651	1	161745306	54	24	5	-0.185534297	0.01312036	4.56E-22	0.835609917	0.804637872	3.29E-18
cg10064029	chr1	161808327	kgp65143	1	161745688	55	24	4	-0.190330664	0.014881446	7.05E-20	0.809890744	0.774073059	3.45E-16
cg10064029	chr1	161808327	kgp22761494	1	161746393	55	24	4	-0.190330664	0.014881446	7.05E-20	0.809890744	0.774073059	3.45E-16
cg10064029	chr1	161808327	kgp10739957	1	161746678	55	24	4	-0.190330664	0.014881446	7.05E-20	0.809890744	0.774073059	3.45E-16
cg10064029	chr1	161808327	kgp1622460	1	161746772	54	24	5	-0.185534297	0.01312036	4.56E-22	0.835609917	0.804637872	3.29E-18
cg10064029	chr1	161808327	kgp3057073	1	161747673	54	25	4	-0.19025256	0.014874307	7.03E-20	0.809909308	0.77409512	3.45E-16
cg10064029	chr1	161808327	kgp6371348	1	161748056	55	24	4	-0.190330664	0.014881446	7.05E-20	0.809890744	0.774073059	3.45E-16
cg10064029	chr1	161808327	rs2070151	1	161748056	55	24	4	-0.190330664	0.014881446	7.05E-20	0.809890744	0.774073059	3.45E-16
cg10064029	chr1	161808327	kgp10056271	1	161748652	55	24	4	-0.190330664	0.014881446	7.05E-20	0.809890744	0.774073059	3.45E-16
cg10064029	chr1	161808327	kgp10654098	1	161753802	58	22	3	-0.184003127	0.018840507	1.23E-14	0.731020003	0.680342613	2.22E-11
cg10064029	chr1	161808327	kgp148453	1	161753841	55	24	4	-0.190330664	0.014881446	7.05E-20	0.809890744	0.774073059	3.45E-16
cg10064029	chr1	161808327	kgp5376133	1	161753917	54	24	4	-0.189835266	0.014980364	1.43E-19	0.806046613	0.768967289	6.62E-16
cg10064029	chr1	161808327	kgp9551832	1	161756476	58	22	3	-0.184003127	0.018840507	1.23E-14	0.731020003	0.680342613	2.22E-11
cg10064029	chr1	161808327	kgp5874539	1	161760949	54	24	4	-0.190334415	0.014990839	1.30E-19	0.803109064	0.76546815	6.05E-16
cg10064029	chr1	161808327	exm118550	1	161761276	57	22	3	-0.184573052	0.018895383	1.41E-14	0.731062909	0.679648465	2.53E-11
cg10064029	chr1	161808327	kgp6113424	1	161761276	57	22	3	-0.184062561	0.018734922	1.12E-14	0.73781955	0.687696816	2.05E-11
cg10064029	chr1	161808327	exm118551	1	161761312	55	24	4	-0.190330664	0.014881446	7.05E-20	0.809890744	0.774073059	3.45E-16
cg10064029	chr1	161808327	kgp3102207	1	161761312	55	24	4	-0.190330664	0.014881446	7.05E-20	0.809890744	0.774073059	3.45E-16
cg10064029	chr1	161808327	kgp11835832	1	161765995	58	22	3	-0.184003127	0.018840507	1.23E-14	0.731020003	0.680342613	2.22E-11
cg10064029	chr1	161808327	kgp971556	1	161789625	52	26	5	-0.182095013	0.01302318	8.14E-22	0.832838374	0.801344155	5.73E-18
cg10064029	chr1	161808327	kgp4371802	1	161797348	58	22	3	-0.184003127	0.018840507	1.23E-14	0.731020003	0.680342613	2.22E-11
cg10064029	chr1	161808327	rs4657110	1	161798239	53	25	5	-0.184598989	0.012774136	1.48E-22	0.840855229	0.810871432	1.17E-18
cg10064029	chr1	161808327	exm-rs7530997	1	161810151	55	24	4	-0.190330664	0.014881446	7.05E-20	0.809890744	0.774073059	3.45E-16
cg10064029	chr1	161808327	kgp1616514	1	161810151	55	24	4	-0.190330664	0.014881446	7.05E-20	0.809890744	0.774073059	3.45E-16
cg10064029	chr1	161808327	rs6682575	1	161814755	52	26	5	-0.182095013	0.01302318	8.14E-22	0.832838374	0.801344155	5.73E-18
cg10064029	chr1	161808327	rs3817084	1	161821235	52	26	5	-0.182095013	0.01302318	8.14E-22	0.832838374	0.801344155	5.73E-18
cg10064029	chr1	161808327	kgp8327712	1	161823492	52	26	5	-0.182095013	0.01302318	8.14E-22	0.832838374	0.801344155	5.73E-18
cg10064029	chr1	161808327	rs12408365	1	161830456	53	25	5	-0.184598989	0.012774136	1.48E-22	0.840855229	0.810871432	1.17E-18
cg10064029	chr1	161808327	rs955852	1	161830810	58	22	3	-0.184003127	0.018840507	1.23E-14	0.731020003	0.680342613	2.22E-11
cg10064029	chr1	161808327	rs4657115	1	161831507	53	25	5	-0.184598989	0.012774136	1.48E-22	0.840855229	0.810871432	1.17E-18
cg10064029	chr1	161808327	kgp22796188	1	161832393	53	25	5	-0.184598989	0.012774136	1.48E-22	0.840855229	0.810871432	1.17E-18
cg10064029	chr1	161808327	rs6670606	1	161837762	52	26	5	-0.182095013	0.01302318	8.14E-22	0.832838374	0.801344155	5.73E-18
cg10064029	chr1	161808327	rs10918103	1	161842040	52	25	5	-0.184600098	0.012871875	3.04E-22	0.839583174	0.808915251	2.27E-18
cg10064029	chr1	161808327	rs12026254	1	161850536	52	26	5	-0.182095013	0.01302318	8.14E-22	0.832838374	0.801344155	5.73E-18
cg10064029	chr1	161808327	rs7523416	1	161860294	58	22	3	-0.184003127	0.018840507	1.23E-14	0.731020003	0.680342613	2.22E-11
cg10064029	chr1	161808327	rs12032568	1	161860940	52	26	5	-0.182095013	0.01302318	8.14E-22	0.832838374	0.801344155	5.73E-18
cg10064029	chr1	161808327	kgp11722346	1	161861422	52	26	5	-0.182095013	0.01302318	8.14E-22	0.832838374	0.801344155	5.73E-18
cg10064029	chr1	161808327	rs2341469	1	161862021	53	25	5	-0.184598989	0.012774136	1.48E-22	0.840855229	0.810871432	1.17E-18
cg10064029	chr1	161808327	kgp7960644	1	161863898	58	22	3	-0.184003127	0.018840507	1.23E-14	0.731020003	0.680342613	2.22E-11
cg10064029	chr1	161808327	rs12036425	1	161870506	50	25	5	-0.18420079	0.012762327	4.27E-22	0.846296092	0.81602108	3.10E-18
cg10064029	chr1	161808327	rs2341473	1	161872771	53	25	5	-0.184598989	0.012774136	1.48E-22	0.840855229	0.810871432	1.17E-18
cg10064029	chr1	161808327	rs2341477	1	161879184	57	21	3	-0.187902393	0.019553411	3.14E-14	0.728142251	0.675393732	5.17E-11
cg24693760	chr1	167509918	rs16859159	1	167507857	44	36	3	0.245067434	0.012289384	2.37E-30	0.885775872	0.864255384	6.18E-26
cg24693760	chr1	167509918	kgp4738537	1	167508118	45	35	3	0.245086204	0.012302929	2.52E-30	0.885576194	0.864018086	6.55E-26
cg24693760	chr1	167509918	rs35591543	1	167509563	30	48	5	0.168647901	0.022847627	2.70E-10	0.568339606	0.487012286	1.71E-07
cg24693760	chr1	167509918	rs12048110	1	167512098	31	47	5	0.168273056	0.022852545	2.91E-10	0.567410288	0.485907878	1.83E-07
cg24693760	chr1	167509918	rs3820393	1	167512558	45	35	3	0.245086204	0.012302929	2.52E-30	0.885576194	0.864018086	6.55E-26
cg12336540	chr1	167598993	kgp11522449	1	167599310	62	18	3	-0.104207798	0.011760682	5.35E-13	0.761661179	0.716756764	6.54E-10
cg24449463	chr1	168025552	rs202260	1	167956167	22	42	19	0.169380365	0.012557679	5.06E-21	0.776935282	0.734908595	3.08E-17
cg24449463	chr1	168025552	kgp4603165	1	168035273	23	47	12	-0.151741077	0.018223964	5.60E-12	0.58911373	0.510561943	5.41E-09
cg24449463	chr1	168025552	rs275137	1	168051266	23	42	18	0.177180542	0.011476241	4.48E-24	0.81788789	0.783576912	4.44E-20
cg24449463	chr1	168025552	rs275143	1	168056724	23	42	18	0.177180542	0.011476241	4.48E-24	0.81788789	0.783576912	4.44E-20
cg24449463	chr1	168025552	rs275149	1	168059866	25	40	18	0.177574044	0.011459582	3.67E-24	0.818922727	0.784806719	3.69E-20
cg24449463	chr1	168025552	kgp2560863	1	168066659	26	36	20	-0.13277684	0.01494502	5.46E-13	0.623361285	0.551356825	6.66E-10
cg24449463	chr1	168025552	kgp10720387	1	168069626	29	35	19	-0.134054008	0.014899802	3.02E-13	0.626707668	0.556377228	3.95E-10
cg24449463	chr1	168025552	kgp1991747	1	168072679	29	36	18	-0.139875009	0.014598667	2.64E-14	0.651908605	0.586326169	4.42E-11
cg24449463	chr1	168025552	rs2294817	1	168073601	29	36	18	-0.139875009	0.014598667	2.64E-14	0.651908605	0.586326169	4.42E-11
cg24449463	chr1	168025552	kgp7336300	1	168074145	29	37	17	-0.144934866	0.014796598	1.09E-14	0.660650878	0.596715536	2.00E-11
cg24449463	chr1	168025552	rs3753934	1	168074677	22	40	21	-0.15550438	0.013151209	2.98E-18	0.731944996	0.681441879	1.10E-14
cg24449463	chr1	168025552	rs10918826	1	168075316	22	41	20	0.165203083	0.012779911	4.19E-20	0.762924462	0.718258056	2.14E-16
cg24449463	chr1	168025552	kgp9258041	1	168077593	27	38	18	-0.149263679	0.014497694	1.38E-15	0.680151092	0.619889703	3.02E-12
cg24449463	chr1	168025552	rs11582396	1	168077636	28	38	17	-0.149013884	0.014512504	1.55E-15	0.679105881	0.618647569	3.36E-12
cg24449463	chr1	168025552	rs16828093	1	168078384	22	43	18	-0.155573085	0.014434312	1.94E-16	0.697708548	0.640755086	5.06E-13
cg24449463	chr1	168025552	rs4657733	1	168086434	24	40	19	0.175857344	0.011845298	3.60E-23	0.806592246	0.770153104	3.06E-19
cg24449463	chr1	168025552	rs12403023	1	168086999	30	40	13	-0.125348018	0.018411456	2.96E-09	0.514751156	0.42332746	1.42E-06
cg24449463	chr1	168025552	kgp729617	1	168090767	32	37	14	0.136407132	0.016776924	1.15E-11	0.585707713	0.507652645	1.03E-08
cg12708109	chr1	168397916	rs2268541	1	168397414	58	22	3	0.114984595	0.012374913	8.81E-14	0.795474161	0.756940307	1.31E-10
cg12708109	chr1	168397916	kgp6543337	1	168402469	58	22	3	0.114984595	0.012374913	8.81E-14	0.795474161	0.756940307	1.31E-10
cg12708109	chr1	168397916	rs4656588	1	168405109	56	22	5	0.104759055	0.012358665	2.69E-12	0.774441918	0.731945467	2.79E-09
cg12708109	chr1	168397916	kgp6459178	1	168405206	56	22	5	0.104759055	0.012358665	2.69E-12	0.774441918	0.731945467	2.79E-09
cg12708109	chr1	168397916	rs7549700	1	168406461	63	17	3	0.102722823	0.014880428	1.99E-09	0.727654081	0.676342531	1.00E-06
cg23970458	chr1	168453196	kgp8274502	1	168453242	23	43	17	0.18020217	0.020275705	4.78E-13	0.672190537	0.610429334	5.92E-10
cg08143045	chr1	171807195	kgp8459641	1	171806716	41	37	5	-0.144201406	0.017701919	1.08E-11	0.51047112	0.418241041	9.73E-09
cg08143045	chr1	171807195	rs2294723	1	171808405	40	38	5	-0.144141562	0.017698161	1.09E-11	0.510373801	0.418125386	9.79E-09
cg00864916	chr1	180886483	kgp7691012	1	180886603	32	39	12	-0.103906577	0.004885834	5.15E-32	0.918344255	0.902959839	1.70E-27
cg23961843	chr1	183623675	rs11588654	1	183556395	57	23	3	0.161062719	0.020899811	6.88E-11	0.563615633	0.481398288	5.09E-08
cg23961843	chr1	183623675	rs2333685	1	183565989	44	31	8	0.160861563	0.015766247	2.03E-15	0.676330863	0.615349721	4.28E-12
cg23961843	chr1	183623675	rs2333686	1	183566100	43	31	9	0.149439135	0.015790988	4.31E-14	0.64664982	0.580076597	6.85E-11
cg23961843	chr1	183623675	kgp9527666	1	183573228	38	33	12	0.111345052	0.016896013	7.30E-09	0.501665643	0.407776561	3.14E-06
cg23961843	chr1	183623675	kgp9178416	1	183578865	34	32	16	0.109025479	0.015699429	1.78E-09	0.524945537	0.434126301	9.07E-07
cg23961843	chr1	183623675	kgp10973264	1	183579599	52	24	7	0.172463645	0.013617665	1.14E-19	0.755761887	0.70974601	5.38E-16
cg23961843	chr1	183623675	kgp2763776	1	183592416	41	30	12	0.14104281	0.015664308	2.93E-13	0.62667046	0.556333011	3.85E-10
cg23961843	chr1	183623675	kgp9742092	1	183592570	55	22	6	0.176100433	0.014917752	3.21E-18	0.731095277	0.680432069	1.18E-14
cg23961843	chr1	183623675	kgp3321137	1	183595069	53	24	6	0.172379839	0.015073085	1.38E-17	0.719568496	0.666733575	4.47E-14
cg23961843	chr1	183623675	kgp6281906	1	183616687	51	25	7	0.180119196	0.012754066	4.88E-22	0.791290745	0.751968711	3.52E-18
cg23961843	chr1	183623675	rs1174656	1	183616687	51	25	7	0.180119196	0.012754066	4.88E-22	0.791290745	0.751968711	3.52E-18
cg23961843	chr1	183623675	exm130329	1	183616926	41	30	12	0.14104281	0.015664308	2.93E-13	0.62667046	0.556333011	3.85E-10
cg23961843	chr1	183623675	kgp5681795	1	183616926	41	30	12	0.14104281	0.015664308	2.93E-13	0.62667046	0.556333011	3.85E-10
cg23961843	chr1	183623675	rs1174657	1	183616926	41	30	12	0.14104281	0.015664308	2.93E-13	0.62667046	0.556333011	3.85E-10
cg23961843	chr1	183623675	exm130338	1	183617105	41	30	12	0.14104281	0.015664308	2.93E-13	0.62667046	0.556333011	3.85E-10
cg23961843	chr1	183623675	kgp8254362	1	183617105	42	29	12	0.141095104	0.015672943	2.95E-13	0.62659767	0.556246506	3.87E-10
cg23961843	chr1	183623675	kgp1924949	1	183625248	41	30	12	0.14104281	0.015664308	2.93E-13	0.62667046	0.556333011	3.85E-10
cg23961843	chr1	183623675	kgp7980098	1	183639173	54	22	7	0.174544436	0.013503945	4.21E-20	0.762665231	0.717949985	2.15E-16
cg23961843	chr1	183623675	rs6664058	1	183656278	51	25	7	0.180119196	0.012754066	4.88E-22	0.791290745	0.751968711	3.52E-18
cg23961843	chr1	183623675	kgp4995254	1	183668030	45	30	8	0.152825031	0.014764864	1.11E-15	0.681908685	0.621978438	2.46E-12
cg23961843	chr1	183623675	rs6424904	1	183668132	45	30	8	0.152825031	0.014764864	1.11E-15	0.681908685	0.621978438	2.46E-12
cg23961843	chr1	183623675	rs6424909	1	183696656	54	22	7	0.172859339	0.013534627	7.56E-20	0.758624022	0.713147389	3.68E-16
cg11348583	chr1	196746875	exm-rs6677604	1	196686918	57	22	4	-0.117436027	0.014004158	4.85E-12	0.569110934	0.485505592	4.76E-09
cg11348583	chr1	196746875	rs6677604	1	196686918	57	22	4	-0.117436027	0.014004158	4.85E-12	0.569110934	0.485505592	4.76E-09
cg11348583	chr1	196746875	rs6689009	1	196698463	57	22	4	-0.118287233	0.01404059	4.13E-12	0.571151308	0.48794186	4.11E-09
cg11348583	chr1	196746875	rs731557	1	196705015	56	23	4	-0.117644995	0.013890307	3.43E-12	0.573496748	0.490742385	3.47E-09
cg15027266	chr1	200707086	rs10920033	1	200758883	55	23	5	0.104128434	0.00636862	1.98E-25	0.874196075	0.850493886	2.48E-21
cg10092377	chr1	200880981	rs296528	1	200870754	51	21	11	0.175371978	0.031333658	4.10E-07	0.504798951	0.411500203	0.00010378
cg10092377	chr1	200880981	kgp1944175	1	200873170	53	19	11	0.175854663	0.031363635	3.94E-07	0.50535358	0.412159327	0.000100354
cg10092377	chr1	200880981	rs169850	1	200929144	34	39	10	0.220442236	0.026468537	5.01E-12	0.640935858	0.573286092	4.90E-09
cg10092377	chr1	200880981	exm-rs11584383	1	200935866	62	18	3	0.241159926	0.038708373	3.20E-08	0.539198961	0.452381374	1.14E-05
cg10092377	chr1	200880981	rs11584383	1	200935866	62	18	3	0.241159926	0.038708373	3.20E-08	0.539198961	0.452381374	1.14E-05
cg01022117	chr1	201258280	rs854488	1	201251316	27	38	18	0.152268063	0.019383634	3.67E-11	0.552538197	0.4682338	2.91E-08
cg01022117	chr1	201258280	kgp4709106	1	201257838	24	40	19	0.167766082	0.014513055	8.46E-18	0.711353771	0.656971148	2.87E-14
cg01022117	chr1	201258280	rs2300293	1	201264902	32	40	11	0.149801182	0.018071735	5.91E-12	0.575292458	0.495275095	5.69E-09
cg01022117	chr1	201258280	rs713292	1	201265770	23	42	18	0.154637618	0.018054529	1.85E-12	0.589159205	0.511754418	1.99E-09
cg01022117	chr1	201258280	rs1318899	1	201266435	23	40	20	0.150296381	0.017252224	1.00E-12	0.596344603	0.520293586	1.14E-09
cg01022117	chr1	201258280	rs3819796	1	201269051	23	40	20	0.150296381	0.017252224	1.00E-12	0.596344603	0.520293586	1.14E-09
cg01022117	chr1	201258280	kgp2417520	1	201269895	23	41	19	0.148889932	0.017052483	9.21E-13	0.597293143	0.521420836	1.07E-09
cg01022117	chr1	201258280	rs1772849	1	201280163	24	40	19	0.150237342	0.017261697	1.04E-12	0.595946338	0.519820286	1.18E-09
cg01022117	chr1	201258280	kgp7169558	1	201280945	23	40	20	0.150296381	0.017252224	1.00E-12	0.596344603	0.520293586	1.14E-09
cg01022117	chr1	201258280	rs1772858	1	201281850	24	40	19	0.150237342	0.017261697	1.04E-12	0.595946338	0.519820286	1.18E-09
cg01022117	chr1	201258280	kgp1057478	1	201291066	30	39	13	0.128740405	0.017754148	4.99E-10	0.52229774	0.430972308	2.95E-07
cg01022117	chr1	201258280	rs1543805	1	201292794	31	40	12	0.128759847	0.018285011	1.12E-09	0.506800453	0.413878799	6.01E-07
cg01022117	chr1	201258280	rs1543806	1	201292844	31	40	12	0.128759847	0.018285011	1.12E-09	0.506800453	0.413878799	6.01E-07
cg01022117	chr1	201258280	GA019757	1	201296678	23	43	17	0.148095133	0.017761238	4.81E-12	0.577783058	0.498234938	4.72E-09
cg01022117	chr1	201258280	kgp12131520	1	201303106	23	39	21	-0.132088097	0.018818097	1.23E-09	0.505474138	0.412302599	6.53E-07
cg11586189	chr1	201857591	rs10920260	1	201800582	56	23	4	0.101275763	0.009393852	1.92E-16	0.714652766	0.660891693	5.00E-13
cg11586189	chr1	201857591	rs6427922	1	201855412	58	21	4	0.103740166	0.008846985	4.38E-18	0.744042433	0.695818543	1.56E-14
cg11586189	chr1	201857591	rs13374557	1	201857560	58	21	4	0.103740166	0.008846985	4.38E-18	0.744042433	0.695818543	1.56E-14
cg11586189	chr1	201857591	kgp2976812	1	201858887	58	21	4	0.103740166	0.008846985	4.38E-18	0.744042433	0.695818543	1.56E-14
cg11586189	chr1	201857591	kgp10312867	1	201868333	59	20	4	0.101233949	0.009141435	5.88E-17	0.724191467	0.67222754	1.69E-13
cg11586189	chr1	201857591	rs3738290	1	201868333	59	20	4	0.101233949	0.009141435	5.88E-17	0.724191467	0.67222754	1.69E-13
cg11586189	chr1	201857591	rs11580908	1	201883199	59	20	4	0.101233949	0.009141435	5.88E-17	0.724191467	0.67222754	1.69E-13
cg04811114	chr1	202172778	kgp10894774	1	202171405	61	19	3	0.235232193	0.01769821	1.06E-20	0.751816362	0.705057126	6.04E-17
cg04811114	chr1	202172778	kgp534066	1	202171553	61	19	3	0.235232193	0.01769821	1.06E-20	0.751816362	0.705057126	6.04E-17
cg23371584	chr1	203275927	kgp3432920	1	203284355	53	27	3	0.203085511	0.024614733	6.96E-12	0.585946207	0.507936072	6.57E-09
cg00861214	chr1	207849914	kgp756924	1	207814451	20	47	16	0.233430383	0.018215398	8.34E-20	0.764018389	0.718904258	4.03E-16
cg00861214	chr1	207849914	rs10779339	1	207814451	20	47	16	0.233430383	0.018215398	8.34E-20	0.764018389	0.718904258	4.03E-16
cg00861214	chr1	207849914	kgp9769358	1	207818719	32	42	6	-0.199177073	0.030386069	1.05E-08	0.509328504	0.411194205	4.34E-06
cg00861214	chr1	207849914	rs6696840	1	207819729	26	42	15	-0.200044541	0.023122813	1.44E-12	0.616367029	0.543025431	1.59E-09
cg00861214	chr1	207849914	kgp15149587	1	207821934	20	50	13	-0.189473421	0.029109932	1.08E-08	0.503462817	0.408536591	4.43E-06
cg00861214	chr1	207849914	rs1323721	1	207823240	21	49	13	-0.190099918	0.028161736	3.98E-09	0.517457183	0.425206351	1.84E-06
cg00861214	chr1	207849914	rs10779353	1	207837590	22	45	16	0.228987172	0.018405382	3.45E-19	0.754021438	0.706996124	1.49E-15
cg00861214	chr1	207849914	rs10494884	1	207847876	24	49	10	-0.219531375	0.025139834	1.03E-12	0.62011257	0.547487032	1.17E-09
cg00861214	chr1	207849914	kgp5052119	1	207848051	24	49	10	-0.219531375	0.025139834	1.03E-12	0.62011257	0.547487032	1.17E-09
cg00861214	chr1	207849914	exm145016	1	207851611	20	45	18	-0.24233669	0.014283658	3.90E-26	0.845998715	0.816557293	5.51E-22
cg00861214	chr1	207849914	kgp11529830	1	207851611	20	45	18	-0.24233669	0.014283658	3.90E-26	0.845998715	0.816557293	5.51E-22
cg00861214	chr1	207849914	kgp9308993	1	207851760	31	45	7	-0.203422579	0.028655864	9.41E-10	0.537129665	0.448639748	5.16E-07
cg00861214	chr1	207849914	kgp405681	1	207855095	29	48	6	-0.202695304	0.029930817	3.64E-09	0.518708555	0.426696955	1.71E-06
cg00861214	chr1	207849914	kgp6387942	1	207858586	31	46	6	-0.201567919	0.029344737	2.44E-09	0.524228147	0.433271764	1.20E-06
cg22525895	chr1	207977042	rs2724387	1	207932617	33	39	11	-0.104523668	0.012085424	1.30E-12	0.725304342	0.673550088	1.45E-09
cg22525895	chr1	207977042	rs2488252	1	207938228	34	38	11	-0.104557563	0.012087005	1.29E-12	0.725359602	0.673615759	1.44E-09
cg22525895	chr1	207977042	rs2488253	1	207938709	33	39	11	-0.104523668	0.012085424	1.30E-12	0.725304342	0.673550088	1.45E-09
cg22525895	chr1	207977042	kgp6404324	1	207941539	33	39	11	-0.104523668	0.012085424	1.30E-12	0.725304342	0.673550088	1.45E-09
cg22525895	chr1	207977042	rs2488255	1	207941741	33	39	11	-0.104523668	0.012085424	1.30E-12	0.725304342	0.673550088	1.45E-09
cg22525895	chr1	207977042	rs2796271	1	207941927	33	39	11	-0.104523668	0.012085424	1.30E-12	0.725304342	0.673550088	1.45E-09
cg22525895	chr1	207977042	rs1962149	1	207956559	33	40	8	-0.101373309	0.012503885	1.54E-11	0.722484489	0.668638196	1.34E-08
cg22525895	chr1	207977042	rs859705	1	207959665	30	42	11	-0.106031901	0.012148989	9.35E-13	0.727898345	0.676632816	1.08E-09
cg22525895	chr1	207977042	rs10449303	1	207961058	33	41	9	-0.104783352	0.012064387	1.12E-12	0.726511125	0.674984236	1.26E-09
cg22525895	chr1	207977042	rs859706	1	207962270	30	42	11	-0.106031901	0.012148989	9.35E-13	0.727898345	0.676632816	1.08E-09
cg12034118	chr1	209979487	kgp8875907	1	209965587	28	41	14	0.108355381	0.011213176	1.88E-14	0.808203586	0.77206803	3.26E-11
cg12034118	chr1	209979487	kgp7379672	1	209968684	29	40	14	0.10400754	0.011356313	1.54E-13	0.796287154	0.757906473	2.16E-10
cg12034118	chr1	209979487	rs17015250	1	209978777	27	40	16	0.108244899	0.010964654	7.91E-15	0.812906766	0.777657316	1.49E-11
cg12034118	chr1	209979487	rs7545542	1	209979635	28	40	14	0.103424955	0.011861721	1.09E-12	0.792451007	0.752772522	1.23E-09
cg12034118	chr1	209979487	kgp309884	1	209980489	29	39	15	0.103553886	0.01147451	2.69E-13	0.79299094	0.753989233	3.57E-10
cg09074223	chr1	210466472	kgp11506376	1	210475701	50	27	6	0.101037581	0.014681178	2.17E-09	0.560867468	0.478132353	1.08E-06
cg22109795	chr1	210468650	kgp11506376	1	210475701	50	27	6	0.101411987	0.009869203	1.50E-15	0.849917637	0.82164125	3.26E-12
cg18852414	chr1	214477280	kgp22808829	1	214474909	35	40	8	-0.125581429	0.014708812	2.08E-12	0.646912579	0.580388862	2.20E-09
cg18852414	chr1	214477280	kgp5633582	1	214475332	35	40	8	-0.125581429	0.014708812	2.08E-12	0.646912579	0.580388862	2.20E-09
cg18852414	chr1	214477280	rs6540817	1	214476011	24	45	14	-0.144826373	0.009397639	4.93E-24	0.836535925	0.805738345	4.87E-20
cg18852414	chr1	214477280	rs10779613	1	214476561	24	45	14	-0.144826373	0.009397639	4.93E-24	0.836535925	0.805738345	4.87E-20
cg18852414	chr1	214477280	kgp2221334	1	214478459	24	45	14	-0.144826373	0.009397639	4.93E-24	0.836535925	0.805738345	4.87E-20
cg18852414	chr1	214477280	rs6676709	1	214489193	38	37	8	-0.101117271	0.016808798	7.66E-08	0.523703194	0.433966114	2.44E-05
cg18852414	chr1	214477280	kgp6960322	1	214503489	18	47	18	0.10458361	0.014839019	1.09E-09	0.577819857	0.498278671	5.87E-07
cg18852414	chr1	214477280	rs2291830	1	214503489	18	47	18	0.10458361	0.014839019	1.09E-09	0.577819857	0.498278671	5.87E-07
cg11753771	chr1	214638070	rs10494979	1	214658211	35	39	9	-0.104015343	0.014658324	8.91E-10	0.726927402	0.675478941	4.92E-07
cg05063274	chr1	214638168	kgp11485938	1	214608414	43	30	10	-0.100657915	0.018683527	9.35E-07	0.567747269	0.486308349	0.00020957
cg05063274	chr1	214638168	rs10494979	1	214658211	35	39	9	-0.116695446	0.018841223	3.72E-08	0.605333835	0.530976441	1.30E-05
cg05063274	chr1	214638168	kgp10701496	1	214668769	31	43	9	-0.10465058	0.020294959	2.29E-06	0.556731303	0.473216911	0.000448686
cg05761882	chr1	223901187	rs1108089	1	223840454	51	27	5	-0.103893443	0.020351248	2.79E-06	0.644750922	0.577819936	0.00053029
cg05761882	chr1	223901187	kgp7977469	1	223879410	56	21	6	-0.112111243	0.017348394	1.24E-08	0.695108044	0.637664632	5.00E-06
cg05761882	chr1	223901187	kgp9950529	1	223892338	51	23	9	-0.136640025	0.013804918	7.11E-15	0.79774436	0.759638225	1.35E-11
cg05761882	chr1	223901187	rs7555491	1	223894889	52	21	10	-0.141021869	0.012864666	9.23E-17	0.821475946	0.78784098	2.55E-13
cg05761882	chr1	223901187	kgp10232771	1	223898016	49	23	11	-0.130408141	0.014623539	4.21E-13	0.772628395	0.729790266	5.28E-10
cg05761882	chr1	223901187	kgp10413919	1	223900819	57	20	5	-0.229400474	0.008577416	8.23E-38	0.957515564	0.949393539	4.64E-33
cg05761882	chr1	223901187	rs2186006	1	223901545	51	21	11	-0.134895579	0.013748929	1.02E-14	0.795656161	0.757156597	1.88E-11
cg05761882	chr1	223901187	kgp3837371	1	223902196	59	20	4	-0.227692563	0.00871733	1.69E-37	0.95504652	0.946577024	9.41E-33
cg05761882	chr1	223901187	rs16842040	1	223903926	58	20	4	-0.227749281	0.008774382	5.27E-37	0.954877587	0.946251244	2.76E-32
cg05761882	chr1	223901187	rs12080565	1	223905833	57	22	4	-0.206322968	0.01068186	1.54E-29	0.923610127	0.909217832	3.65E-25
cg05761882	chr1	223901187	kgp10205131	1	223906421	39	28	16	-0.100091384	0.013789136	4.51E-10	0.722485823	0.670200543	2.70E-07
cg05761882	chr1	223901187	kgp2358098	1	223908019	66	11	6	-0.106600657	0.021769656	6.17E-06	0.636792303	0.568361867	0.001030455
cg05761882	chr1	223901187	rs10916646	1	223917907	57	23	3	-0.121954038	0.023901273	2.82E-06	0.644651397	0.577701661	0.000534871
cg05761882	chr1	223901187	rs12066704	1	223931068	57	16	10	-0.102498922	0.020982709	6.45E-06	0.63633966	0.567823944	0.001069568
cg05761882	chr1	223901187	rs1222138	1	223931411	59	15	9	-0.101264858	0.020569676	5.59E-06	0.637796932	0.569555774	0.000948735
cg05761882	chr1	223901187	rs3767716	1	223936168	65	11	7	-0.112230989	0.020449681	6.30E-07	0.659297239	0.595106864	0.000149793
cg05761882	chr1	223901187	kgp2476104	1	223936864	64	10	7	-0.116056931	0.020370188	2.95E-07	0.678259226	0.615831912	7.84E-05
cg10327440	chr1	227177885	kgp4065400	1	227172935	43	32	7	-0.330420539	0.029533858	4.56E-17	0.711064954	0.655827372	1.34E-13
cg10327440	chr1	227177885	kgp779407	1	227174145	34	35	14	-0.310915783	0.02067209	1.81E-23	0.804302638	0.767432121	1.65E-19
cg10327440	chr1	227177885	kgp3558250	1	227174210	36	35	12	-0.331096357	0.016679916	3.10E-30	0.875227831	0.851720031	7.98E-26
cg10327440	chr1	227177885	rs3738725	1	227174210	36	35	12	-0.331096357	0.016679916	3.10E-30	0.875227831	0.851720031	7.98E-26
cg10327440	chr1	227177885	kgp7958522	1	227175249	38	33	12	-0.323632208	0.019305271	4.96E-26	0.834950054	0.803853687	6.90E-22
cg10327440	chr1	227177885	rs10495274	1	227175253	24	35	24	0.259952427	0.030491848	2.19E-12	0.59223629	0.515411243	2.31E-09
cg10327440	chr1	227177885	GA001721	1	227177731	40	33	10	-0.375806916	0.006674379	2.07E-59	0.982165483	0.978805356	1.87E-53
cg10327440	chr1	227177885	kgp8671551	1	227178127	41	31	10	-0.365421975	0.012082159	3.64E-41	0.940735279	0.929405258	2.55E-36
cg10327440	chr1	227177885	rs3768425	1	227178127	40	33	10	-0.375806916	0.006674379	2.07E-59	0.982165483	0.978805356	1.87E-53
cg10327440	chr1	227177885	kgp10522322	1	227178700	40	33	10	-0.375806916	0.006674379	2.07E-59	0.982165483	0.978805356	1.87E-53
cg10327440	chr1	227177885	rs1045290	1	227178700	40	33	10	-0.375806916	0.006674379	2.07E-59	0.982165483	0.978805356	1.87E-53
cg10327440	chr1	227177885	kgp9151268	1	227178713	40	33	10	-0.375806916	0.006674379	2.07E-59	0.982165483	0.978805356	1.87E-53
cg10327440	chr1	227177885	rs1045289	1	227178713	41	32	10	-0.366549382	0.011863612	3.86E-42	0.943560843	0.932927379	2.99E-37
cg10327440	chr1	227177885	kgp10626771	1	227178962	41	32	10	-0.368834751	0.009989039	3.53E-47	0.959666839	0.952067837	1.29E-41
cg10327440	chr1	227177885	rs1045286	1	227179037	40	33	10	-0.375806916	0.006674379	2.07E-59	0.982165483	0.978805356	1.87E-53
cg10327440	chr1	227177885	kgp3371390	1	227179054	41	32	10	-0.368834751	0.009989039	3.53E-47	0.959666839	0.952067837	1.29E-41
cg10327440	chr1	227177885	rs1045285	1	227179054	42	31	10	-0.361064813	0.012354176	1.37E-40	0.937419414	0.925628869	9.49E-36
cg10327440	chr1	227177885	kgp5751311	1	227180947	37	34	12	-0.324920697	0.017863617	4.97E-28	0.855510818	0.828288218	9.78E-24
cg10327440	chr1	227177885	rs3795445	1	227180947	37	34	12	-0.324920697	0.017863617	4.97E-28	0.855510818	0.828288218	9.78E-24
cg10327440	chr1	227177885	kgp7241940	1	227180981	37	34	12	-0.324920697	0.017863617	4.97E-28	0.855510818	0.828288218	9.78E-24
cg10327440	chr1	227177885	rs3795446	1	227180981	37	34	12	-0.324920697	0.017863617	4.97E-28	0.855510818	0.828288218	9.78E-24
cg10327440	chr1	227177885	kgp11475622	1	227181555	40	33	10	-0.375806916	0.006674379	2.07E-59	0.982165483	0.978805356	1.87E-53
cg10327440	chr1	227177885	rs1045252	1	227181555	40	33	10	-0.375806916	0.006674379	2.07E-59	0.982165483	0.978805356	1.87E-53
cg10327440	chr1	227177885	rs3795449	1	227181838	41	32	10	-0.368834751	0.009989039	3.53E-47	0.959666839	0.952067837	1.29E-41
cg10327440	chr1	227177885	kgp11513308	1	227181923	41	33	9	-0.373010195	0.013319266	2.07E-39	0.932295215	0.919539241	1.32E-34
cg10327440	chr1	227177885	rs3795451	1	227181923	41	33	9	-0.373010195	0.013319266	2.07E-39	0.932295215	0.919539241	1.32E-34
cg10327440	chr1	227177885	rs1343743	1	227183125	42	31	10	-0.36895321	0.009977023	3.19E-47	0.95978375	0.952206776	1.23E-41
cg10327440	chr1	227177885	rs10495273	1	227183359	40	33	10	-0.375806916	0.006674379	2.07E-59	0.982165483	0.978805356	1.87E-53
cg10327440	chr1	227177885	rs11587443	1	227187896	40	33	10	-0.375806916	0.006674379	2.07E-59	0.982165483	0.978805356	1.87E-53
cg10327440	chr1	227177885	rs12409428	1	227189969	42	31	10	-0.359826737	0.013872015	2.61E-37	0.922122268	0.907449652	1.45E-32
cg10327440	chr1	227177885	rs2297418	1	227192579	41	32	10	-0.368834751	0.009989039	3.53E-47	0.959666839	0.952067837	1.29E-41
cg10327440	chr1	227177885	kgp8402204	1	227202668	39	34	10	-0.355018275	0.014472617	8.47E-36	0.913867495	0.897639632	4.13E-31
cg10327440	chr1	227177885	kgp9931636	1	227204231	36	35	12	-0.340114688	0.019766701	1.16E-26	0.841746453	0.811930567	1.82E-22
cg10327440	chr1	227177885	rs3795453	1	227205331	35	36	12	-0.349473021	0.017376031	1.43E-30	0.877990581	0.855003299	3.86E-26
cg10327440	chr1	227177885	kgp12476912	1	227206038	22	43	18	-0.233219722	0.032440321	6.03E-10	0.521294532	0.431103647	3.49E-07
cg10327440	chr1	227177885	rs2104861	1	227208621	21	44	18	-0.245899274	0.031669902	5.39E-11	0.553145418	0.468955425	4.09E-08
cg10327440	chr1	227177885	rs11580229	1	227210820	36	35	12	-0.340812411	0.018892873	7.97E-28	0.853523245	0.825926176	1.54E-23
cg24846680	chr1	228362309	rs7523917	1	228287600	42	28	12	-0.127941341	0.014445412	6.12E-13	0.673586982	0.611184493	7.37E-10
cg24846680	chr1	228362309	rs849749	1	228296745	41	28	11	-0.132450845	0.014639009	3.58E-13	0.701933783	0.643223771	4.58E-10
cg24846680	chr1	228362309	rs7512209	1	228311716	26	35	22	-0.124387233	0.016649189	1.85E-10	0.620441436	0.548930402	1.22E-07
cg24846680	chr1	228362309	rs2313602	1	228331040	26	37	20	-0.131029428	0.01617854	1.32E-11	0.648011193	0.581694461	1.16E-08
cg24846680	chr1	228362309	rs10916268	1	228334277	28	35	20	-0.117276224	0.017198295	2.83E-09	0.589822707	0.512542927	1.36E-06
cg24846680	chr1	228362309	rs2066237	1	228359775	27	36	20	-0.126023354	0.016738976	1.45E-10	0.623053792	0.552034941	9.90E-08
cg24846680	chr1	228362309	rs4653915	1	228364605	33	35	15	-0.117106321	0.016194599	5.06E-10	0.609405285	0.535814977	2.98E-07
cg24846680	chr1	228362309	kgp10959029	1	228366289	31	36	16	-0.11302652	0.016745395	3.77E-09	0.586453318	0.508538726	1.76E-06
cg24846680	chr1	228362309	kgp3852834	1	228368862	47	28	8	-0.113488796	0.018961455	8.66E-08	0.548044945	0.462893993	2.70E-05
cg24846680	chr1	228362309	rs4653917	1	228371754	40	29	13	-0.141287374	0.012811309	8.59E-17	0.749456037	0.701557927	2.39E-13
cg24846680	chr1	228362309	rs1059778	1	228372062	31	37	15	-0.113031787	0.016604291	2.97E-09	0.58925686	0.511870471	1.42E-06
cg24846680	chr1	228362309	kgp11612551	1	228372496	29	36	18	-0.129600875	0.016160749	1.84E-11	0.644628657	0.577674636	1.57E-08
cg24846680	chr1	228362309	rs2185544	1	228374252	27	36	20	-0.126023354	0.016738976	1.45E-10	0.623053792	0.552034941	9.90E-08
cg24846680	chr1	228362309	rs7539762	1	228376627	41	29	13	-0.141223185	0.012729887	5.43E-17	0.753347411	0.706876633	1.57E-13
cg24846680	chr1	228362309	rs12084338	1	228377913	38	32	13	-0.13759978	0.013499736	2.11E-15	0.725984282	0.674358132	4.46E-12
cg24846680	chr1	228362309	kgp5990115	1	228384537	47	28	8	-0.113488796	0.018961455	8.66E-08	0.548044945	0.462893993	2.70E-05
cg24846680	chr1	228362309	rs1771482	1	228412106	26	36	21	-0.122938909	0.017255162	7.90E-10	0.604421909	0.529892704	4.44E-07
cg24846680	chr1	228362309	rs1757139	1	228424600	25	35	21	-0.122986439	0.017437698	1.22E-09	0.593054485	0.514094907	6.48E-07
cg24846680	chr1	228362309	rs1771459	1	228427193	32	34	17	-0.101597185	0.01808661	3.78E-07	0.528855181	0.440088766	9.69E-05
cg01200585	chr1	228362443	rs7523917	1	228287600	42	28	12	-0.159471846	0.015738867	3.18E-15	0.719091718	0.665388665	6.51E-12
cg01200585	chr1	228362443	rs849749	1	228296745	41	28	11	-0.157452875	0.016706557	7.71E-14	0.71325753	0.656777953	1.16E-10
cg01200585	chr1	228362443	rs7512209	1	228311716	26	35	22	-0.151436046	0.018877502	1.82E-11	0.645957117	0.579253385	1.56E-08
cg01200585	chr1	228362443	rs2313602	1	228331040	26	37	20	-0.159157249	0.018279881	1.02E-12	0.673959833	0.612531976	1.17E-09
cg01200585	chr1	228362443	rs10916268	1	228334277	28	35	20	-0.144619462	0.019414628	2.03E-10	0.620743388	0.549289244	1.33E-07
cg01200585	chr1	228362443	rs2066237	1	228359775	27	36	20	-0.153932446	0.018909918	1.11E-11	0.650960083	0.58519894	9.94E-09
cg01200585	chr1	228362443	rs4653915	1	228364605	33	35	15	-0.142641859	0.018393835	5.61E-11	0.634401233	0.565520306	4.24E-08
cg01200585	chr1	228362443	kgp10959029	1	228366289	31	36	16	-0.141631125	0.018674248	1.15E-10	0.626840739	0.556535371	8.06E-08
cg01200585	chr1	228362443	kgp3852834	1	228368862	47	28	8	-0.149604374	0.020635952	4.68E-10	0.611603662	0.538427541	2.78E-07
cg01200585	chr1	228362443	rs4653917	1	228371754	40	29	13	-0.172074397	0.013852596	3.71E-19	0.786633623	0.745842992	1.60E-15
cg01200585	chr1	228362443	rs1059778	1	228372062	31	37	15	-0.141121551	0.018557371	1.06E-10	0.62774828	0.557613898	7.47E-08
cg01200585	chr1	228362443	kgp11612551	1	228372496	29	36	18	-0.155053798	0.018564443	4.54E-12	0.65975053	0.595645558	4.47E-09
cg01200585	chr1	228362443	rs2185544	1	228374252	27	36	20	-0.153932446	0.018909918	1.11E-11	0.650960083	0.58519894	9.94E-09
cg01200585	chr1	228362443	rs7539762	1	228376627	41	29	13	-0.172178292	0.013781855	2.20E-19	0.790238341	0.750718028	9.84E-16
cg01200585	chr1	228362443	rs12084338	1	228377913	38	32	13	-0.170485582	0.014351659	2.40E-18	0.775299869	0.732965062	9.07E-15
cg01200585	chr1	228362443	kgp5990115	1	228384537	47	28	8	-0.149604374	0.020635952	4.68E-10	0.611603662	0.538427541	2.78E-07
cg01200585	chr1	228362443	rs1771482	1	228412106	26	36	21	-0.152534518	0.019303094	3.02E-11	0.640811728	0.573138575	2.44E-08
cg01200585	chr1	228362443	rs947087	1	228415594	37	33	13	-0.113994053	0.021348732	1.13E-06	0.515824173	0.42460264	0.000245573
cg01200585	chr1	228362443	kgp11565256	1	228423464	37	31	15	-0.114445762	0.02123322	9.26E-07	0.518490348	0.427771138	0.000207829
cg01200585	chr1	228362443	rs1757139	1	228424600	25	35	21	-0.152715292	0.019493937	4.79E-11	0.628371359	0.556264309	3.69E-08
cg01200585	chr1	228362443	kgp9387961	1	228425895	41	32	10	-0.130900769	0.020449373	1.59E-08	0.570697932	0.489814934	6.22E-06
cg01200585	chr1	228362443	rs1771459	1	228427193	32	34	17	-0.131639253	0.020090719	8.53E-09	0.578201337	0.498732024	3.61E-06
cg01200585	chr1	228362443	rs11584385	1	228431235	41	32	10	-0.123752909	0.021326769	1.81E-07	0.540156918	0.453519816	5.11E-05
cg18277682	chr1	228362509	rs7523917	1	228287600	42	28	12	-0.15484005	0.017030186	2.30E-13	0.668887109	0.605586115	3.12E-10
cg18277682	chr1	228362509	rs849749	1	228296745	41	28	11	-0.157918049	0.017882449	8.69E-13	0.672600682	0.608112937	1.01E-09
cg18277682	chr1	228362509	rs7512209	1	228311716	26	35	22	-0.149102794	0.01973145	1.29E-10	0.606298251	0.53212256	8.93E-08
cg18277682	chr1	228362509	rs2313602	1	228331040	26	37	20	-0.155950432	0.019287864	1.40E-11	0.63053341	0.560923763	1.23E-08
cg18277682	chr1	228362509	rs10916268	1	228334277	28	35	20	-0.138859818	0.02056965	3.75E-09	0.566677426	0.485036941	1.75E-06
cg18277682	chr1	228362509	rs2066237	1	228359775	27	36	20	-0.150368226	0.019912746	1.32E-10	0.60605045	0.531828071	9.11E-08
cg18277682	chr1	228362509	rs4653915	1	228364605	33	35	15	-0.140117093	0.019226248	3.99E-10	0.593433336	0.51683382	2.42E-07
cg18277682	chr1	228362509	kgp10959029	1	228366289	31	36	16	-0.137066225	0.01970637	1.60E-09	0.577035682	0.497346753	8.26E-07
cg18277682	chr1	228362509	kgp3852834	1	228368862	47	28	8	-0.132643365	0.022804953	1.71E-07	0.517200324	0.426238067	4.87E-05
cg18277682	chr1	228362509	rs4653917	1	228371754	40	29	13	-0.168849729	0.015172612	5.76E-17	0.741488964	0.692067737	1.66E-13
cg18277682	chr1	228362509	rs1059778	1	228372062	31	37	15	-0.136784684	0.019565414	1.38E-09	0.578823194	0.499471042	7.23E-07
cg18277682	chr1	228362509	kgp11612551	1	228372496	29	36	18	-0.152876136	0.019424421	3.45E-11	0.620848911	0.549414647	2.75E-08
cg18277682	chr1	228362509	rs2185544	1	228374252	27	36	20	-0.150368226	0.019912746	1.32E-10	0.60605045	0.531828071	9.11E-08
cg18277682	chr1	228362509	rs7539762	1	228376627	41	29	13	-0.168775239	0.015075574	3.62E-17	0.744529367	0.696397219	1.08E-13
cg18277682	chr1	228362509	rs12084338	1	228377913	38	32	13	-0.165823477	0.015794417	6.04E-16	0.722994214	0.670804718	1.42E-12
cg18277682	chr1	228362509	kgp5990115	1	228384537	47	28	8	-0.132643365	0.022804953	1.71E-07	0.517200324	0.426238067	4.87E-05
cg18277682	chr1	228362509	rs1771482	1	228412106	26	36	21	-0.15007298	0.02017202	2.11E-10	0.600745697	0.525523872	1.37E-07
cg18277682	chr1	228362509	rs1757139	1	228424600	25	35	21	-0.150105393	0.020367444	3.29E-10	0.587060919	0.50693841	2.03E-07
cg18277682	chr1	228362509	rs1771459	1	228427193	32	34	17	-0.124200724	0.021281472	1.58E-07	0.518273989	0.427514016	4.56E-05
cg23658503	chr1	228512043	rs2087121	1	228500627	37	30	16	-0.11692682	0.016474665	8.86E-10	0.558548571	0.475376562	4.89E-07
cg23658503	chr1	228512043	kgp12082829	1	228512022	44	27	12	-0.124956294	0.015948833	4.01E-11	0.595831888	0.519684273	3.15E-08
cg23658503	chr1	228512043	kgp11500318	1	228557271	67	12	3	-0.137713108	0.026084387	1.47E-06	0.506613094	0.412289127	0.000307693
cg18025438	chr1	228756789	rs12563568	1	228720480	48	27	6	0.358686977	0.028316557	1.90E-19	0.767304083	0.722154129	8.57E-16
cg18025438	chr1	228756789	rs12045742	1	228783022	50	27	6	0.359541528	0.0278489	4.46E-20	0.767035564	0.723143714	2.27E-16
cg18025438	chr1	228756789	rs12046644	1	228783671	50	27	6	0.359541528	0.0278489	4.46E-20	0.767035564	0.723143714	2.27E-16
cg18025438	chr1	228756789	rs6672815	1	228784907	49	28	4	0.343873931	0.033801713	3.18E-15	0.683139817	0.621659483	6.51E-12
cg18025438	chr1	228756789	kgp637756	1	228787738	52	26	5	0.341447924	0.037327779	1.61E-13	0.640375338	0.572619967	2.26E-10
cg18025438	chr1	228756789	kgp8100170	1	228788149	52	26	5	0.341447924	0.037327779	1.61E-13	0.640375338	0.572619967	2.26E-10
cg18025438	chr1	228756789	rs7355046	1	228793246	52	26	5	0.341447924	0.037327779	1.61E-13	0.640375338	0.572619967	2.26E-10
cg18025438	chr1	228756789	kgp9882004	1	228793971	49	28	5	0.311343219	0.041328241	1.54E-10	0.570850626	0.488807364	1.04E-07
cg18025438	chr1	228756789	rs6658934	1	228796151	52	24	6	0.348794444	0.03674551	4.40E-14	0.666569934	0.602825951	6.98E-11
cg18025438	chr1	228756789	kgp3218715	1	228799021	22	46	15	-0.241045022	0.037153667	1.11E-08	0.505767802	0.412651591	4.56E-06
cg08354527	chr1	229252042	kgp619480	1	229250187	25	34	24	-0.208268084	0.020107512	1.07E-15	0.677817934	0.617116965	2.39E-12
cg08354527	chr1	229252042	kgp6257349	1	229253687	38	29	14	0.220748602	0.015678664	1.07E-21	0.789241798	0.748348415	7.42E-18
cg08354527	chr1	229252042	rs9283408	1	229260643	44	28	10	0.201468838	0.021556088	8.03E-14	0.630047705	0.559321531	1.21E-10
cg08354527	chr1	229252042	kgp5198706	1	229261495	29	30	24	0.158899369	0.02357089	3.90E-09	0.50373783	0.41023916	1.81E-06
cg23230158	chr1	230260837	rs910501	1	230244869	53	26	4	-0.10532248	0.013930884	1.27E-10	0.649679028	0.583676526	8.80E-08
cg23230158	chr1	230260837	kgp2418549	1	230247564	51	28	4	-0.112859376	0.012963968	1.03E-12	0.694752269	0.637241827	1.17E-09
cg23230158	chr1	230260837	rs11122361	1	230263959	47	33	3	-0.128873063	0.012894136	4.77E-15	0.738320311	0.68901834	9.40E-12
cg07390013	chr1	230838294	rs2067853	1	230838258	52	26	5	-0.107139131	0.011993637	5.72E-13	0.866110479	0.8397383	6.95E-10
cg07390013	chr1	230838294	kgp12150242	1	230838331	52	26	5	-0.107139131	0.011993637	5.72E-13	0.866110479	0.8397383	6.95E-10
cg07390013	chr1	230838294	rs7079	1	230838331	52	26	5	-0.107139131	0.011993637	5.72E-13	0.866110479	0.8397383	6.95E-10
cg04892437	chr1	231737901	rs1765791	1	231730121	25	41	17	-0.145174793	0.021673968	4.67E-09	0.519566323	0.429049833	2.12E-06
cg04892437	chr1	231737901	rs1765777	1	231731742	35	32	16	-0.167454529	0.01567143	2.83E-16	0.701356396	0.645090209	7.12E-13
cg04892437	chr1	231737901	kgp7770276	1	231732356	34	33	16	-0.167502895	0.01566633	2.75E-16	0.701585064	0.64536196	6.96E-13
cg04892437	chr1	231737901	rs1655296	1	231733795	27	38	18	-0.171390194	0.016422709	7.79E-16	0.692522341	0.634591768	1.78E-12
cg04892437	chr1	231737901	kgp7567608	1	231734157	49	28	6	-0.160927704	0.022670246	8.81E-10	0.541802329	0.455475231	4.87E-07
cg04892437	chr1	231737901	kgp850003	1	231736611	27	37	19	-0.187057606	0.01187677	1.53E-24	0.82746249	0.794955423	1.66E-20
cg04892437	chr1	231737901	rs6656071	1	231737700	27	37	19	-0.187057606	0.01187677	1.53E-24	0.82746249	0.794955423	1.66E-20
cg04892437	chr1	231737901	kgp8118616	1	231738210	27	38	18	-0.189249039	0.012426876	9.32E-24	0.818210925	0.783960809	8.83E-20
cg04892437	chr1	231737901	rs892356	1	231746950	27	35	21	0.153590653	0.017205213	4.05E-13	0.632092973	0.562777156	5.12E-10
cg04892437	chr1	231737901	kgp10805139	1	231747989	28	34	19	0.146803696	0.01781895	8.94E-12	0.607323379	0.531132393	8.22E-09
cg04892437	chr1	231737901	rs9661331	1	231752306	27	34	22	0.139428514	0.018398997	1.18E-10	0.567303299	0.485780732	8.25E-08
cg04892437	chr1	231737901	rs4603118	1	231754600	30	35	18	0.145524783	0.018523547	3.66E-11	0.581513967	0.502668772	2.90E-08
cg04892437	chr1	231737901	kgp2320919	1	231754879	27	34	22	-0.148662213	0.017045211	9.59E-13	0.622902054	0.551854615	1.11E-09
cg04892437	chr1	231737901	rs6656080	1	231755265	27	33	23	0.140985024	0.018032046	4.29E-11	0.579617431	0.500414918	3.35E-08
cg04892437	chr1	231737901	rs751229	1	231768539	27	34	21	-0.12992167	0.020222843	1.52E-08	0.506044498	0.411611828	5.98E-06
cg04892437	chr1	231737901	rs823163	1	231771108	27	37	19	0.14638218	0.019672558	2.10E-10	0.560138416	0.477265944	1.37E-07
cg04892437	chr1	231737901	kgp2070969	1	231775017	27	37	19	0.14638218	0.019672558	2.10E-10	0.560138416	0.477265944	1.37E-07
cg04892437	chr1	231737901	kgp6544938	1	231776235	24	36	23	-0.142968661	0.019776315	5.10E-10	0.548875915	0.463881522	3.00E-07
cg04892437	chr1	231737901	kgp6277276	1	231779507	29	35	19	0.143424004	0.019840857	5.11E-10	0.548845415	0.463845275	3.01E-07
cg04892437	chr1	231737901	rs1417585	1	231803604	25	35	22	-0.1394131	0.019715893	1.06E-09	0.542573123	0.455123867	5.71E-07
cg04892437	chr1	231737901	rs11122319	1	231808282	24	35	24	0.139934787	0.019706572	8.73E-10	0.541927031	0.455623428	4.83E-07
cg04892437	chr1	231737901	rs12030517	1	231808385	33	35	15	0.142015877	0.020857065	2.95E-09	0.525803907	0.436462614	1.41E-06
cg16647844	chr1	232903627	rs9424584	1	232840697	53	26	4	0.105337606	0.01117694	5.07E-14	0.729548311	0.678593645	7.95E-11
cg16647844	chr1	232903627	kgp3910116	1	232873848	55	24	4	0.113017222	0.009669952	5.10E-18	0.792393439	0.75327916	1.81E-14
cg26105649	chr1	233087709	kgp8680121	1	233059977	42	38	3	-0.110558602	0.010205283	1.55E-16	0.728068177	0.676834645	4.11E-13
cg26105649	chr1	233087709	rs1555393	1	233060164	42	38	3	-0.110558602	0.010205283	1.55E-16	0.728068177	0.676834645	4.11E-13
cg26105649	chr1	233087709	rs1555394	1	233060511	42	38	3	-0.110558602	0.010205283	1.55E-16	0.728068177	0.676834645	4.11E-13
cg26105649	chr1	233087709	rs1555395	1	233060598	42	38	3	-0.110558602	0.010205283	1.55E-16	0.728068177	0.676834645	4.11E-13
cg26105649	chr1	233087709	rs3820124	1	233084744	48	32	3	-0.119871164	0.008365897	2.31E-22	0.815249877	0.780441882	1.75E-18
cg26105649	chr1	233087709	rs3795378	1	233084852	48	32	3	-0.119871164	0.008365897	2.31E-22	0.815249877	0.780441882	1.75E-18
cg26105649	chr1	233087709	rs12021705	1	233086007	55	25	3	-0.103359125	0.012123122	2.18E-12	0.642327146	0.574939507	2.31E-09
cg26105649	chr1	233087709	rs17452776	1	233089276	52	28	3	-0.113582526	0.010531218	1.88E-16	0.726540758	0.675019452	4.92E-13
cg26105649	chr1	233087709	rs6424261	1	233090223	51	29	3	-0.115208203	0.009946599	7.73E-18	0.750547709	0.703549451	2.65E-14
cg26105649	chr1	233087709	rs4141442	1	233098875	45	34	4	-0.124232857	0.005751613	2.03E-32	0.905370595	0.887541866	7.19E-28
cg26105649	chr1	233087709	kgp2170217	1	233099493	51	29	3	-0.115208203	0.009946599	7.73E-18	0.750547709	0.703549451	2.65E-14
cg26105649	chr1	233087709	rs7523847	1	233100404	45	34	4	-0.124232857	0.005751613	2.03E-32	0.905370595	0.887541866	7.19E-28
cg26105649	chr1	233087709	kgp11831341	1	233100716	46	34	3	-0.115177765	0.009005802	7.07E-20	0.782090462	0.741035042	3.46E-16
cg26105649	chr1	233087709	rs7539514	1	233108159	52	28	3	-0.113582526	0.010531218	1.88E-16	0.726540758	0.675019452	4.92E-13
cg26105649	chr1	233087709	rs1045158	1	233113827	50	29	4	-0.113800073	0.008643941	1.70E-20	0.790866479	0.751464511	9.27E-17
cg26105649	chr1	233087709	kgp6930320	1	233116458	52	28	3	-0.116630513	0.009980795	5.14E-18	0.753451132	0.706999896	1.82E-14
cg26105649	chr1	233087709	kgp1672540	1	233119951	54	26	3	-0.113512085	0.011020628	1.36E-15	0.710557352	0.65602468	2.97E-12
cg26105649	chr1	233087709	rs2885	1	233119951	54	26	3	-0.113512085	0.011020628	1.36E-15	0.710557352	0.65602468	2.97E-12
cg24299929	chr1	235756882	kgp11059772	1	235747005	27	42	14	-0.113588018	0.015516272	3.48E-10	0.522504256	0.43254129	2.14E-07
cg24299929	chr1	235756882	rs2774335	1	235747005	27	42	14	-0.113588018	0.015516272	3.48E-10	0.522504256	0.43254129	2.14E-07
cg24299929	chr1	235756882	kgp9522395	1	235747154	27	44	12	-0.113023067	0.015522987	4.11E-10	0.520243595	0.429854707	2.48E-07
cg24299929	chr1	235756882	rs2774339	1	235749578	27	41	14	-0.115977574	0.015425782	1.64E-10	0.537506957	0.449089169	1.10E-07
cg24299929	chr1	235756882	kgp6577557	1	235754088	25	42	16	-0.126095965	0.01500813	3.68E-12	0.580656363	0.50164959	3.70E-09
cg24299929	chr1	235756882	kgp7168942	1	235758288	29	42	12	-0.139146868	0.013314037	7.33E-16	0.671560374	0.609680444	1.69E-12
cg05946640	chr1	236154201	kgp6731844	1	236139817	50	29	4	-0.127578092	0.017027476	1.69E-10	0.671619778	0.609751041	1.13E-07
cg05946640	chr1	236154201	kgp6057691	1	236139894	54	26	3	-0.125678211	0.018096685	1.67E-09	0.649471647	0.583430073	8.56E-07
cg05946640	chr1	236154201	rs1048253	1	236140266	44	30	9	-0.126096891	0.015504677	1.14E-11	0.695932115	0.638643963	1.02E-08
cg05946640	chr1	236154201	kgp8142196	1	236140739	54	26	3	-0.125678211	0.018096685	1.67E-09	0.649471647	0.583430073	8.56E-07
cg05946640	chr1	236154201	exm161323	1	236141174	48	30	5	-0.122115725	0.017061699	6.89E-10	0.658207956	0.593812354	3.93E-07
cg05946640	chr1	236154201	kgp2462577	1	236141174	50	28	5	-0.115034806	0.017640581	9.70E-09	0.631535182	0.562114275	4.04E-06
cg05946640	chr1	236154201	rs3213190	1	236141174	48	30	5	-0.122115725	0.017061699	6.89E-10	0.658207956	0.593812354	3.93E-07
cg05946640	chr1	236154201	kgp12487996	1	236141735	24	35	23	-0.111883972	0.010527799	4.28E-16	0.774430851	0.731307337	1.03E-12
cg05946640	chr1	236154201	kgp6630684	1	236142253	49	29	5	-0.122313438	0.017061973	6.57E-10	0.658674588	0.594366901	3.76E-07
cg05946640	chr1	236154201	rs3820558	1	236144754	50	29	4	-0.127578092	0.017027476	1.69E-10	0.671619778	0.609751041	1.13E-07
cg05946640	chr1	236154201	kgp10914082	1	236144951	49	29	5	-0.122313438	0.017061973	6.57E-10	0.658674588	0.594366901	3.76E-07
cg05946640	chr1	236154201	rs3738525	1	236144951	49	29	5	-0.122313438	0.017061973	6.57E-10	0.658674588	0.594366901	3.76E-07
cg05946640	chr1	236154201	rs715956	1	236145145	49	29	5	-0.122313438	0.017061973	6.57E-10	0.658674588	0.594366901	3.76E-07
cg05946640	chr1	236154201	kgp2512620	1	236150280	53	27	3	-0.113069936	0.019743464	2.44E-07	0.596331815	0.520278388	6.65E-05
cg05946640	chr1	236154201	kgp1259575	1	236150576	48	29	6	-0.130428327	0.016666455	4.16E-11	0.684492994	0.625049645	3.26E-08
cg05946640	chr1	236154201	rs1570831	1	236153161	51	28	4	-0.113501298	0.019023721	9.35E-08	0.607133019	0.533114603	2.89E-05
cg05946640	chr1	236154201	rs1041111	1	236154012	25	36	22	-0.111773986	0.010420079	2.39E-16	0.776748188	0.734686252	6.11E-13
cg05946640	chr1	236154201	rs4660137	1	236154365	47	30	6	-0.138459201	0.015904275	1.03E-12	0.716192939	0.662722043	1.17E-09
cg05946640	chr1	236154201	rs6429452	1	236155219	26	37	20	-0.11228244	0.011039943	2.31E-15	0.761699526	0.716802335	4.83E-12
cg05946640	chr1	236154201	kgp10183088	1	236155470	54	24	5	-0.118971097	0.017540659	3.29E-09	0.642683822	0.575363383	1.56E-06
cg05946640	chr1	236154201	rs16833075	1	236157277	55	24	4	-0.120738391	0.01717596	1.18E-09	0.652974555	0.587592949	6.29E-07
cg05946640	chr1	236154201	kgp2823167	1	236157433	53	25	4	-0.114058438	0.018298679	3.31E-08	0.616229451	0.542861552	1.18E-05
cg05946640	chr1	236154201	kgp22785507	1	236158001	54	24	5	-0.112467494	0.018857293	9.43E-08	0.607035944	0.532999238	2.91E-05
cg01567173	chr1	240118350	rs10926024	1	240112465	48	29	6	-0.105926574	0.011003544	2.19E-14	0.644616512	0.577660202	3.74E-11
cg01567173	chr1	240118350	rs1984165	1	240118265	58	20	5	-0.133997761	0.008200748	2.05E-25	0.828994974	0.796776636	2.56E-21
cg01567173	chr1	240118350	kgp4891418	1	240132968	56	22	5	-0.122075168	0.009796435	2.49E-19	0.743824753	0.695559851	1.11E-15
cg11424312	chr1	245820634	kgp7156115	1	245814381	40	33	10	0.128392231	0.017191037	1.87E-10	0.693555398	0.635819458	1.24E-07
cg11424312	chr1	245820634	rs6669636	1	245815555	33	36	14	0.109978854	0.018439693	9.43E-08	0.634339285	0.565446687	2.91E-05
cg11424312	chr1	245820634	rs12734836	1	245816700	33	39	11	-0.113290528	0.021300091	1.22E-06	0.606967059	0.532917375	0.000263375
cg11424312	chr1	245820634	rs12746314	1	245819228	32	37	14	-0.107704764	0.021026302	2.61E-06	0.598504477	0.522860393	0.000501071
cg11424312	chr1	245820634	kgp9003627	1	245820444	38	35	10	0.13306064	0.017660147	1.42E-10	0.695966574	0.638684914	9.69E-08
cg11424312	chr1	245820634	kgp10421636	1	245820560	35	37	11	0.118211776	0.017843581	6.32E-09	0.66127884	0.59746181	2.77E-06
cg11424312	chr1	245820634	rs12027003	1	245820577	35	37	11	0.118211776	0.017843581	6.32E-09	0.66127884	0.59746181	2.77E-06
cg11424312	chr1	245820634	kgp2824345	1	245820668	25	36	22	0.123048076	0.013858361	4.96E-13	0.741349264	0.692617966	6.11E-10
cg04798314	chr1	246668601	kgp8941303	1	246625120	24	37	22	-0.242066399	0.030839638	3.77E-11	0.602449986	0.527549259	2.98E-08
cg04798314	chr1	246668601	kgp2837434	1	246626232	64	16	3	-0.277633651	0.04371673	1.95E-08	0.525079523	0.435601752	7.45E-06
cg04798314	chr1	246668601	rs6661877	1	246626696	21	42	20	-0.257854481	0.031651441	1.08E-11	0.616425209	0.544157494	9.71E-09
cg04798314	chr1	246668601	rs10924739	1	246632947	28	41	14	-0.257381154	0.036137293	7.98E-10	0.566314943	0.484606164	4.48E-07
cg04798314	chr1	246668601	kgp570882	1	246650225	29	41	13	-0.250446298	0.037393158	4.68E-09	0.543960643	0.458040184	2.12E-06
cg04798314	chr1	246668601	kgp2062604	1	246656975	27	38	18	0.259048121	0.032245591	1.74E-11	0.611169151	0.537911165	1.49E-08
cg04798314	chr1	246668601	rs12735611	1	246660197	24	37	22	0.221420023	0.033262056	5.54E-09	0.541766977	0.455433219	2.47E-06
cg04798314	chr1	246668601	kgp3770415	1	246665951	24	37	22	0.221420023	0.033262056	5.54E-09	0.541766977	0.455433219	2.47E-06
cg04798314	chr1	246668601	kgp283354	1	246666933	62	17	4	-0.261005008	0.041908312	3.23E-08	0.518276913	0.427517491	1.15E-05
cg04798314	chr1	246668601	kgp10145259	1	246668208	56	22	5	-0.276979903	0.037996549	3.96E-10	0.574875881	0.494780033	2.41E-07
cg04798314	chr1	246668601	rs4654117	1	246668230	28	42	13	-0.382611354	0.014525515	9.94E-38	0.931932394	0.919108062	5.59E-33
cg04798314	chr1	246668601	kgp84379	1	246674776	63	16	4	-0.261692069	0.041077295	1.80E-08	0.52618114	0.43691092	6.94E-06
cg04798314	chr1	246668601	rs12122591	1	246676039	53	22	6	-0.236294185	0.03807877	3.88E-08	0.516771467	0.423010707	1.35E-05
cg04798314	chr1	246668601	kgp8126881	1	246679647	26	37	19	-0.218198988	0.031538463	1.99E-09	0.564531491	0.481280159	9.99E-07
cg04798314	chr1	246668601	kgp10509088	1	246682252	47	29	7	-0.25732763	0.034128235	1.39E-10	0.587420163	0.50968773	9.51E-08
cg04798314	chr1	246668601	kgp11495451	1	246682487	45	30	7	-0.262087465	0.03531048	2.45E-10	0.579329998	0.498907791	1.57E-07
cg04798314	chr1	246668601	kgp12271985	1	246685440	45	30	8	-0.251077561	0.034861901	5.72E-10	0.570413682	0.489477129	3.33E-07
cg04798314	chr1	246668601	kgp6412522	1	246685482	60	19	4	-0.27416646	0.039205869	1.37E-09	0.559600567	0.47662676	7.19E-07
cg04798314	chr1	246668601	kgp5849102	1	246686171	46	30	7	-0.262092345	0.035051043	1.80E-10	0.584316382	0.505999179	1.20E-07
cg04798314	chr1	246668601	kgp7387808	1	246686737	60	20	3	-0.302716194	0.042939626	1.08E-09	0.562560687	0.480144584	5.83E-07
cg04798314	chr1	246668601	kgp8932049	1	246687178	56	24	3	-0.285928204	0.04357197	8.19E-09	0.536651871	0.449354398	3.48E-06
cg04798314	chr1	246668601	rs3129586	1	246687586	27	42	11	-0.244246119	0.040442365	7.92E-08	0.529238642	0.436512921	2.51E-05
cg04798314	chr1	246668601	kgp3327396	1	246707607	32	36	15	-0.238043227	0.033487548	8.46E-10	0.56559704	0.483753003	4.70E-07
cg00864945	chr1	247291374	kgp8202870	1	247267668	44	31	6	0.112935425	0.013840348	1.24E-11	0.777045469	0.733785634	1.10E-08
cg00864945	chr1	247291374	rs2270616	1	247267668	46	31	6	0.112612583	0.013584744	5.90E-12	0.777686742	0.735801636	5.68E-09
cg00864945	chr1	247291374	rs10924919	1	247272298	48	25	10	0.104691237	0.010354224	2.95E-15	0.821198107	0.787510794	6.08E-12
cg00864945	chr1	247291374	rs10924924	1	247283320	41	30	11	0.108715168	0.011570318	6.54E-14	0.804780839	0.767459528	1.00E-10
cg00864945	chr1	247291374	rs4925703	1	247285224	44	29	9	0.109318667	0.011067806	9.03E-15	0.814730645	0.779311503	1.68E-11
cg00864945	chr1	247291374	kgp10825289	1	247286851	63	15	5	0.116294237	0.01643891	9.75E-10	0.742817701	0.694363065	5.32E-07
cg00864945	chr1	247291374	rs3844080	1	247306833	33	35	15	0.112672924	0.011955086	5.06E-14	0.806009116	0.769460109	7.95E-11
cg00864945	chr1	247291374	kgp7678713	1	247322298	37	32	14	0.110104199	0.011915366	1.09E-13	0.801689874	0.764327096	1.59E-10
cg00864945	chr1	247291374	rs9793102	1	247323260	41	31	11	0.111707662	0.011523589	1.65E-14	0.812134117	0.776739096	2.93E-11
cg00864945	chr1	247291374	kgp8176418	1	247325084	28	39	13	0.108619718	0.013651225	3.16E-11	0.773321784	0.728673045	2.54E-08
cg02567750	chr1	247569605	kgp22764050	1	247541800	22	45	16	-0.222115738	0.030880442	6.37E-10	0.562511338	0.478873799	3.66E-07
cg02567750	chr1	247569605	rs12130139	1	247542052	24	43	16	-0.223557507	0.029614932	1.44E-10	0.580883521	0.500758311	9.85E-08
cg02567750	chr1	247569605	kgp11395954	1	247542921	22	45	16	-0.221638439	0.029845968	2.41E-10	0.574628326	0.493307271	1.55E-07
cg02567750	chr1	247569605	kgp6863083	1	247549648	20	47	16	0.221956945	0.031954686	1.77E-09	0.549380397	0.463232531	9.02E-07
cg02567750	chr1	247569605	rs10802494	1	247559156	25	46	12	0.236507976	0.029998907	3.56E-11	0.597535155	0.520593346	2.83E-08
cg02567750	chr1	247569605	rs12122076	1	247559367	24	46	13	0.235927954	0.030036984	4.03E-11	0.596103953	0.518888533	3.16E-08
cg02567750	chr1	247569605	kgp2096353	1	247560522	25	46	12	0.236902394	0.029672635	2.34E-11	0.602381759	0.526366507	1.95E-08
cg02567750	chr1	247569605	rs10802495	1	247560979	20	45	18	0.223910997	0.027041917	6.79E-12	0.61641204	0.543079047	6.44E-09
cg02567750	chr1	247569605	rs10925008	1	247561153	24	39	20	-0.220617094	0.026569118	6.16E-12	0.617497615	0.544372159	5.91E-09
cg02567750	chr1	247569605	rs12124184	1	247561265	24	37	22	-0.195026314	0.026406116	2.85E-10	0.57254988	0.490831475	1.80E-07
cg02567750	chr1	247569605	rs10925010	1	247561724	22	43	18	-0.238154303	0.026833017	5.67E-13	0.643101592	0.574871014	6.89E-10
cg02567750	chr1	247569605	rs6685474	1	247562232	20	47	16	0.253290222	0.025339908	5.56E-15	0.68803644	0.628396348	1.08E-11
cg02567750	chr1	247569605	rs4508048	1	247565953	30	40	13	0.214582113	0.031309726	2.60E-09	0.544379499	0.457275579	1.27E-06
cg02567750	chr1	247569605	kgp11733301	1	247568158	28	42	13	0.23694107	0.031390753	1.45E-10	0.580848399	0.500716475	9.88E-08
cg02567750	chr1	247569605	kgp2859929	1	247570221	29	42	12	0.225399389	0.031752791	9.42E-10	0.557536796	0.472948243	5.16E-07
cg14830002	chr1	247616686	kgp7805266	1	247615595	56	24	3	0.108749531	0.012886388	3.15E-12	0.697765248	0.640822469	3.21E-09
cg14830002	chr1	247616686	kgp5723963	1	247616043	55	24	4	0.111543813	0.012200888	1.65E-13	0.7222534	0.669924331	2.31E-10
cg14830002	chr1	247616686	rs9988572	1	247619310	68	12	3	0.120266944	0.011765552	1.87E-15	0.755724935	0.709702096	3.99E-12
cg26060667	chr1	247681242	kgp8744228	1	247654498	63	15	5	0.10001575	0.010635625	5.52E-14	0.711774171	0.657470754	8.60E-11
cg26060667	chr1	247681242	kgp461025	1	247683070	64	14	5	0.104609645	0.010538644	6.32E-15	0.729148778	0.678118838	1.22E-11
cg26060667	chr1	247681242	kgp898304	1	247688010	62	16	5	0.102150022	0.009875075	1.13E-15	0.742186043	0.6936124	2.52E-12
cg26060667	chr1	247681242	kgp4411466	1	247688139	62	16	5	0.102150022	0.009875075	1.13E-15	0.742186043	0.6936124	2.52E-12
cg26060667	chr1	247681242	rs12404733	1	247690417	61	17	5	0.102211243	0.009875738	1.11E-15	0.742352793	0.693810565	2.47E-12
cg21399703	chr1	247681439	kgp8744228	1	247654498	63	15	5	0.103021069	0.012655322	1.11E-11	0.65057791	0.584744763	9.93E-09
cg21399703	chr1	247681439	kgp1480013	1	247681313	57	20	6	0.105375241	0.010942833	2.16E-14	0.707748149	0.652686206	3.70E-11
cg21399703	chr1	247681439	kgp461025	1	247683070	64	14	5	0.105721386	0.012886558	8.47E-12	0.65323735	0.587905256	7.82E-09
cg21399703	chr1	247681439	kgp898304	1	247688010	62	16	5	0.102124773	0.012306589	5.69E-12	0.657154741	0.592560706	5.49E-09
cg21399703	chr1	247681439	kgp4411466	1	247688139	62	16	5	0.102124773	0.012306589	5.69E-12	0.657154741	0.592560706	5.49E-09
cg21399703	chr1	247681439	rs12404733	1	247690417	61	17	5	0.102219491	0.012304801	5.48E-12	0.657522011	0.592997172	5.30E-09
cg11166453	chr1	247681781	kgp2192398	1	247616723	52	24	7	0.101691646	0.020916625	7.04E-06	0.523291713	0.433477108	0.001150458
cg11166453	chr1	247681781	rs4593864	1	247616733	52	24	7	0.101691646	0.020916625	7.04E-06	0.523291713	0.433477108	0.001150458
cg11166453	chr1	247681781	kgp10215968	1	247619018	51	24	8	0.101911553	0.020938986	6.90E-06	0.523557419	0.433792875	0.001131092
cg11166453	chr1	247681781	kgp8744228	1	247654498	63	15	5	0.139305752	0.019462496	6.88E-10	0.632704198	0.56350354	3.93E-07
cg11166453	chr1	247681781	kgp1480013	1	247681313	57	20	6	0.143252599	0.017106136	4.13E-12	0.682593027	0.622791713	4.11E-09
cg11166453	chr1	247681781	kgp461025	1	247683070	64	14	5	0.144659554	0.019655654	2.95E-10	0.641451114	0.573898425	1.85E-07
cg11166453	chr1	247681781	kgp898304	1	247688010	62	16	5	0.143598053	0.018365412	4.28E-11	0.660656888	0.596722679	3.34E-08
cg11166453	chr1	247681781	kgp4411466	1	247688139	62	16	5	0.143598053	0.018365412	4.28E-11	0.660656888	0.596722679	3.34E-08
cg11166453	chr1	247681781	exm-rs1881797	1	247689532	56	20	7	0.137158155	0.016044294	1.98E-12	0.689185588	0.630626351	2.12E-09
cg11166453	chr1	247681781	rs1881797	1	247689532	56	20	7	0.137158155	0.016044294	1.98E-12	0.689185588	0.630626351	2.12E-09
cg11166453	chr1	247681781	rs12404733	1	247690417	61	17	5	0.143680849	0.018369563	4.24E-11	0.660768614	0.596855454	3.31E-08
cg02104434	chr1	247694406	rs12035036	1	247628745	45	30	8	0.102318783	0.014904869	2.34E-09	0.543836906	0.457893135	1.15E-06
cg02104434	chr1	247694406	kgp3873150	1	247631607	44	30	9	0.102088195	0.01437455	8.69E-10	0.556490834	0.472931136	4.81E-07
cg02104434	chr1	247694406	kgp4099043	1	247651342	46	27	10	0.110881236	0.012339754	3.17E-13	0.646245868	0.579596539	4.12E-10
cg09506600	chr1	248100228	kgp2209003	1	248099308	27	34	22	-0.120339261	0.015966367	1.40E-10	0.570857682	0.490004782	9.62E-08
cg09506600	chr1	248100228	kgp4986313	1	248100333	31	34	18	0.130083225	0.014398583	2.58E-13	0.641556877	0.574024114	3.44E-10
cg09506600	chr1	248100228	exm167259	1	248129240	23	38	22	0.124070533	0.016191192	8.26E-11	0.577282281	0.497639812	6.00E-08
cg09506600	chr1	248100228	rs4478844	1	248129240	23	38	22	0.124070533	0.016191192	8.26E-11	0.577282281	0.497639812	6.00E-08
cg20507276	chr1	248100600	kgp4986313	1	248100333	31	34	18	0.103008829	0.015645973	7.49E-09	0.502566088	0.408846656	3.22E-06
cg08944170	chr1	248100614	kgp2209003	1	248099308	27	34	22	-0.142879571	0.020986572	2.96E-09	0.502189968	0.408399672	1.42E-06
cg08944170	chr1	248100614	kgp4986313	1	248100333	31	34	18	0.147885607	0.01999871	2.55E-10	0.535723994	0.448251703	1.63E-07
cg08944170	chr1	248100614	exm167259	1	248129240	23	38	22	0.148224359	0.021219728	1.41E-09	0.512511972	0.420666401	7.39E-07
cg08944170	chr1	248100614	rs4478844	1	248129240	23	38	22	0.148224359	0.021219728	1.41E-09	0.512511972	0.420666401	7.39E-07
cg20433858	chr1	248101009	kgp2209003	1	248099308	27	34	22	-0.126724059	0.018066544	1.25E-09	0.529538691	0.440901053	6.65E-07
cg20433858	chr1	248101009	kgp4986313	1	248100333	31	34	18	0.14465818	0.015528597	7.98E-14	0.64303155	0.575776624	1.20E-10
cg20433858	chr1	248101009	exm167259	1	248129240	23	38	22	0.128929058	0.018515581	1.55E-09	0.526683002	0.437507336	8.02E-07
cg20433858	chr1	248101009	rs4478844	1	248129240	23	38	22	0.128929058	0.018515581	1.55E-09	0.526683002	0.437507336	8.02E-07
cg08118287	chr1	248753499	kgp934233	1	248744118	53	25	4	-0.155579899	0.018139648	1.97E-12	0.61717327	0.543985807	2.10E-09
cg08118287	chr1	248753499	kgp6877908	1	248816354	52	27	3	-0.152627058	0.019623962	5.55E-11	0.61450348	0.540805615	4.20E-08
cg08118287	chr1	248753499	kgp4984235	1	248821770	54	24	4	-0.135745785	0.019676013	2.15E-09	0.552535505	0.466990822	1.07E-06
cg16092135	chr2	307058	kgp9822844	2	234130	40	31	12	0.11864316	0.01363618	1.05E-12	0.754209245	0.707900842	1.19E-09
cg16092135	chr2	307058	rs2085852	2	240630	39	32	12	0.124993749	0.013183106	4.00E-14	0.776167667	0.733996357	6.40E-11
cg16092135	chr2	307058	rs10181051	2	242800	38	32	13	0.126282464	0.012978373	1.42E-14	0.782705911	0.741766445	2.55E-11
cg16092135	chr2	307058	rs7556816	2	243504	40	31	12	0.11864316	0.01363618	1.05E-12	0.754209245	0.707900842	1.19E-09
cg16092135	chr2	307058	kgp11271615	2	256278	39	32	12	0.124993749	0.013183106	4.00E-14	0.776167667	0.733996357	6.40E-11
cg16092135	chr2	307058	rs10188763	2	260677	40	32	11	0.125404701	0.013224753	3.98E-14	0.776200145	0.734034955	6.37E-11
cg16092135	chr2	307058	rs10171043	2	266895	40	32	11	0.125404701	0.013224753	3.98E-14	0.776200145	0.734034955	6.37E-11
cg16092135	chr2	307058	kgp4671323	2	269352	38	33	12	0.126181385	0.012559602	3.85E-15	0.790706807	0.751274756	7.72E-12
cg16092135	chr2	307058	kgp5445071	2	276942	38	33	12	0.126181385	0.012559602	3.85E-15	0.790706807	0.751274756	7.72E-12
cg16092135	chr2	307058	rs3828329	2	279705	39	32	12	0.124993749	0.013183106	4.00E-14	0.776167667	0.733996357	6.40E-11
cg16092135	chr2	307058	rs6548222	2	296812	34	33	13	0.121341863	0.01279276	6.03E-14	0.760779703	0.713660554	9.29E-11
cg16092135	chr2	307058	rs7565795	2	298269	30	35	18	0.102685394	0.012969279	2.83E-11	0.729921887	0.679037605	2.30E-08
cg16092135	chr2	307058	kgp8219879	2	301051	29	35	19	0.102471488	0.012929899	2.74E-11	0.730167651	0.679329672	2.23E-08
cg16092135	chr2	307058	rs6742672	2	301784	35	34	14	0.11964717	0.011919776	3.99E-15	0.790486308	0.751012714	7.99E-12
cg16092135	chr2	307058	rs6710764	2	303908	34	34	15	0.119339052	0.011884604	3.93E-15	0.790579948	0.751123997	7.87E-12
cg06850787	chr2	716357	kgp8714853	2	716134	46	30	7	-0.154482864	0.014295392	1.73E-16	0.727225359	0.675833036	4.55E-13
cg06850787	chr2	716357	rs4372938	2	716503	25	37	21	-0.120494268	0.014119642	2.11E-12	0.642687974	0.575368317	2.24E-09
cg06850787	chr2	716357	exm2265107	2	718744	24	39	20	-0.11282772	0.016113091	1.32E-09	0.570655854	0.489764928	6.94E-07
cg06850787	chr2	716357	kgp5199551	2	718744	23	39	21	-0.112438071	0.016138449	1.53E-09	0.568862443	0.487633627	7.92E-07
cg06850787	chr2	716357	kgp4856084	2	720238	25	37	21	-0.115205707	0.015112022	9.75E-11	0.601342922	0.526233618	6.96E-08
cg06850787	chr2	716357	kgp3366222	2	720760	35	31	17	-0.117575114	0.015824254	2.20E-10	0.59199899	0.515129234	1.43E-07
cg06850787	chr2	716357	rs4549126	2	724368	28	43	12	-0.111090396	0.017543891	2.11E-08	0.535491079	0.447974906	7.96E-06
cg06850787	chr2	716357	rs3924384	2	726564	27	44	12	-0.112697674	0.017570852	1.51E-08	0.539886112	0.453197988	5.94E-06
cg06850787	chr2	716357	rs6741835	2	729552	29	41	13	-0.113578766	0.016217123	1.31E-09	0.570726809	0.489849251	6.91E-07
cg06850787	chr2	716357	rs7580986	2	729948	29	43	11	-0.112131127	0.017277875	1.10E-08	0.543945216	0.458021851	4.53E-06
cg12155443	chr2	927811	kgp7859585	2	904030	55	23	5	-0.117495486	0.019744207	9.95E-08	0.570439137	0.48950738	3.05E-05
cg12155443	chr2	927811	kgp9275788	2	906044	39	34	8	-0.12951104	0.018244131	1.01E-09	0.629066522	0.557094354	5.48E-07
cg12155443	chr2	927811	kgp4924936	2	907319	61	18	4	-0.164719175	0.018394274	3.60E-13	0.69936597	0.642724776	4.61E-10
cg12155443	chr2	927811	kgp10464144	2	912575	57	20	6	-0.161130309	0.017973924	3.46E-13	0.699717804	0.643142897	4.45E-10
cg12155443	chr2	927811	rs4854428	2	914015	56	21	6	-0.163945778	0.017775793	1.17E-13	0.708874663	0.654024962	1.71E-10
cg12155443	chr2	927811	kgp1596984	2	914355	59	18	6	-0.167556559	0.017048751	9.49E-15	0.729141784	0.678110526	1.76E-11
cg12155443	chr2	927811	rs4854431	2	914564	37	35	11	-0.126442815	0.017238044	3.27E-10	0.634768837	0.565957169	2.03E-07
cg12155443	chr2	927811	rs7420683	2	918533	40	32	11	-0.125835187	0.016755334	1.57E-10	0.642337575	0.5749519	1.06E-07
cg12155443	chr2	927811	rs4330133	2	920748	40	32	11	-0.125835187	0.016755334	1.57E-10	0.642337575	0.5749519	1.06E-07
cg12155443	chr2	927811	kgp5907233	2	922540	40	32	11	-0.125835187	0.016755334	1.57E-10	0.642337575	0.5749519	1.06E-07
cg12155443	chr2	927811	rs13427113	2	928569	39	32	12	-0.126775553	0.017031727	2.08E-10	0.639471631	0.571545996	1.36E-07
cg02953125	chr2	1079100	rs4640416	2	1058688	28	42	13	0.15979986	0.019264741	6.38E-12	0.580058678	0.499775779	6.09E-09
cg02953125	chr2	1079100	kgp9956466	2	1064572	27	42	14	0.15946932	0.019274605	6.98E-12	0.578967787	0.498476335	6.59E-09
cg02953125	chr2	1079100	rs4586665	2	1069949	29	41	12	0.164034138	0.019124901	2.20E-12	0.596815906	0.518586156	2.32E-09
cg02953125	chr2	1079100	rs4971371	2	1076684	28	41	14	0.156708491	0.018984344	7.56E-12	0.578000244	0.497323821	7.07E-09
cg02953125	chr2	1079100	kgp2283776	2	1080428	29	40	14	0.150874102	0.019071908	3.18E-11	0.560038692	0.475928442	2.55E-08
cg02953125	chr2	1079100	kgp8757333	2	1084780	29	41	13	0.147050343	0.020647813	8.55E-10	0.516086303	0.423573391	4.75E-07
cg19490598	chr2	1237302	rs6548209	2	1228487	38	34	11	-0.121863939	0.008254015	4.82E-23	0.846327079	0.817374209	4.04E-19
cg19490598	chr2	1237302	rs28678499	2	1235479	39	33	11	-0.118013768	0.009120767	4.00E-20	0.813460599	0.778315495	2.05E-16
cg19490598	chr2	1237302	kgp22798083	2	1247903	60	20	3	-0.11680166	0.015502298	1.42E-10	0.64934482	0.583279351	9.69E-08
cg19490598	chr2	1237302	kgp12416906	2	1261366	39	34	10	-0.121300191	0.009231422	1.87E-20	0.817505003	0.783121887	1.01E-16
cg19490598	chr2	1237302	kgp10192068	2	1261726	40	33	10	-0.121448409	0.009228414	1.73E-20	0.817908176	0.78360102	9.44E-17
cg19490598	chr2	1237302	kgp6718086	2	1263497	39	34	10	-0.113726861	0.01011967	3.05E-17	0.774183526	0.731638393	9.26E-14
cg19490598	chr2	1237302	kgp6407922	2	1266967	39	33	10	-0.111764437	0.010643552	7.14E-16	0.757455066	0.711086181	1.65E-12
cg19490598	chr2	1237302	exm169598	2	1271230	41	33	9	-0.110473687	0.011763748	5.82E-14	0.719442025	0.666583276	9.02E-11
cg19490598	chr2	1237302	rs12718448	2	1277076	39	34	10	-0.116610312	0.01034914	2.71E-17	0.774946915	0.73254561	8.31E-14
cg19490598	chr2	1237302	rs7568265	2	1278118	39	34	10	-0.116610312	0.01034914	2.71E-17	0.774946915	0.73254561	8.31E-14
cg19490598	chr2	1237302	kgp4573542	2	1278793	39	34	10	-0.116610312	0.01034914	2.71E-17	0.774946915	0.73254561	8.31E-14
cg19490598	chr2	1237302	rs13021490	2	1311157	64	16	3	-0.111655604	0.016989939	7.87E-09	0.606903202	0.532841487	3.36E-06
cg19432688	chr2	1763410	kgp10403705	2	1733277	46	31	6	-0.120234215	0.02594661	1.64E-05	0.516912371	0.425895861	0.002330192
cg19432688	chr2	1763410	kgp7401652	2	1734270	44	33	6	-0.109655088	0.02552335	5.58E-05	0.500257379	0.406102972	0.006315871
cg19432688	chr2	1763410	kgp1263645	2	1737136	45	32	6	-0.113786678	0.0248498	2.01E-05	0.514194968	0.422666484	0.002752793
cg19432688	chr2	1763410	kgp107964	2	1745504	52	23	8	-0.129644828	0.023368957	4.98E-07	0.561960469	0.479431282	0.000122736
cg19432688	chr2	1763410	kgp7855535	2	1746140	39	34	10	-0.118450739	0.022527443	1.55E-06	0.547773531	0.462571443	0.000322339
cg19432688	chr2	1763410	rs736870	2	1748702	35	36	12	-0.126813521	0.020982266	6.83E-08	0.585831027	0.507799192	2.21E-05
cg19432688	chr2	1763410	kgp2073686	2	1749259	43	32	8	-0.13868351	0.022549045	4.43E-08	0.590864262	0.513780717	1.51E-05
cg19432688	chr2	1763410	rs2382558	2	1752229	35	36	12	-0.125855486	0.020980942	8.21E-08	0.583679804	0.505242665	2.59E-05
cg19432688	chr2	1763410	kgp8779942	2	1754932	41	35	7	-0.125376601	0.022268441	3.59E-07	0.565971931	0.484198527	9.26E-05
cg19432688	chr2	1763410	rs13416067	2	1755898	43	30	7	-0.144806168	0.022955304	2.70E-08	0.572711246	0.488548309	9.85E-06
cg19432688	chr2	1763410	exm2269009	2	1756908	36	35	12	-0.137597174	0.019748875	1.52E-09	0.628169102	0.558114006	7.91E-07
cg19432688	chr2	1763410	kgp2072713	2	1756908	36	35	12	-0.137597174	0.019748875	1.52E-09	0.628169102	0.558114006	7.91E-07
cg19432688	chr2	1763410	kgp11188601	2	1759519	52	24	3	-0.149683942	0.026458007	3.72E-07	0.545679014	0.454814817	9.56E-05
cg19432688	chr2	1763410	rs6756670	2	1761496	30	39	13	-0.123502061	0.019408705	1.95E-08	0.592903389	0.515076095	7.44E-06
cg19432688	chr2	1763410	rs6706107	2	1761661	35	35	13	-0.14182492	0.018776069	1.31E-10	0.653275588	0.587950699	9.03E-08
cg19432688	chr2	1763410	rs2382560	2	1762828	36	34	13	-0.141861288	0.01854682	8.77E-11	0.657216359	0.592633933	6.33E-08
cg19432688	chr2	1763410	rs13403634	2	1771963	53	27	3	-0.138558239	0.025580204	8.34E-07	0.555556829	0.471821159	0.000190244
cg19432688	chr2	1763410	kgp2133525	2	1772199	53	27	3	-0.138558239	0.025580204	8.34E-07	0.555556829	0.471821159	0.000190244
cg19432688	chr2	1763410	exm-rs6735179	2	1777150	39	33	11	-0.104586711	0.023417252	3.03E-05	0.508624705	0.416046751	0.00385301
cg19432688	chr2	1763410	rs1124200	2	1778558	39	33	11	-0.104586711	0.023417252	3.03E-05	0.508624705	0.416046751	0.00385301
cg21862353	chr2	1801628	kgp5739347	2	1783191	34	39	10	-0.123439975	0.017424616	9.36E-10	0.528426783	0.439579655	5.13E-07
cg21862353	chr2	1801628	rs6751762	2	1787933	38	36	9	-0.128427999	0.016340293	3.61E-11	0.570209417	0.48923438	2.86E-08
cg21862353	chr2	1801628	kgp10657346	2	1788445	32	38	13	-0.111127458	0.016716084	5.75E-09	0.503467112	0.409917437	2.55E-06
cg21862353	chr2	1801628	kgp746138	2	1794410	26	39	18	0.120566428	0.015820609	9.86E-11	0.557709603	0.474379528	7.02E-08
cg21862353	chr2	1801628	rs17338616	2	1794410	26	39	18	0.120566428	0.015820609	9.86E-11	0.557709603	0.474379528	7.02E-08
cg21862353	chr2	1801628	kgp4638531	2	1797258	34	34	15	-0.123047458	0.013702058	3.24E-13	0.624408917	0.553645379	4.19E-10
cg21862353	chr2	1801628	rs7588942	2	1799691	25	43	15	-0.135013964	0.014271842	4.37E-14	0.64538205	0.578569972	6.94E-11
cg21862353	chr2	1801628	rs13006826	2	1806879	31	36	16	-0.137678464	0.012270898	3.28E-17	0.711601103	0.657265079	9.87E-14
cg21862353	chr2	1801628	kgp7857064	2	1808948	25	42	16	-0.136824928	0.014368263	3.37E-14	0.648019154	0.581703922	5.50E-11
cg21862353	chr2	1801628	kgp8237145	2	1809822	27	36	20	-0.141122492	0.010894127	3.78E-20	0.76265359	0.717936151	1.95E-16
cg21862353	chr2	1801628	rs11684279	2	1810830	20	42	18	-0.13827819	0.013994074	1.22E-14	0.665513135	0.599629358	2.21E-11
cg21862353	chr2	1801628	rs6548056	2	1813322	33	34	16	-0.140365171	0.012138259	8.32E-18	0.722749352	0.670513723	2.82E-14
cg21862353	chr2	1801628	rs4853831	2	1813664	22	41	20	-0.138132711	0.013336662	1.08E-15	0.681151334	0.621078397	2.40E-12
cg21862353	chr2	1801628	kgp4039434	2	1814333	33	34	16	-0.139427159	0.011897255	4.50E-18	0.727611171	0.676291537	1.60E-14
cg21862353	chr2	1801628	kgp7100989	2	1814627	28	36	19	-0.140048527	0.010959289	7.35E-20	0.758052038	0.712467639	3.58E-16
cg21862353	chr2	1801628	kgp9122231	2	1815482	34	32	17	-0.138466685	0.011972916	8.29E-18	0.722785067	0.670556166	2.81E-14
cg21862353	chr2	1801628	kgp14268817	2	1817078	20	49	13	-0.132051541	0.01720038	8.45E-11	0.546468881	0.459764402	6.12E-08
cg21862353	chr2	1801628	kgp152149	2	1820060	25	39	19	-0.12014883	0.014594546	7.51E-12	0.589063691	0.511640908	7.03E-09
cg26094651	chr2	1802045	rs6751762	2	1787933	38	36	9	-0.124932425	0.017299469	5.26E-10	0.512778069	0.420982633	3.09E-07
cg26094651	chr2	1802045	kgp746138	2	1794410	26	39	18	0.117457175	0.016694831	1.15E-09	0.501862472	0.408010473	6.15E-07
cg26094651	chr2	1802045	rs17338616	2	1794410	26	39	18	0.117457175	0.016694831	1.15E-09	0.501862472	0.408010473	6.15E-07
cg26094651	chr2	1802045	kgp4638531	2	1797258	34	34	15	-0.125376855	0.013964042	3.26E-13	0.605460893	0.531127438	4.21E-10
cg26094651	chr2	1802045	rs7588942	2	1799691	25	43	15	-0.134722973	0.014926094	2.68E-13	0.607701105	0.533789719	3.55E-10
cg26094651	chr2	1802045	rs13006826	2	1806879	31	36	16	-0.135331135	0.013273763	2.09E-15	0.65868678	0.59438139	4.41E-12
cg26094651	chr2	1802045	kgp7857064	2	1808948	25	42	16	-0.134432489	0.015303514	7.37E-13	0.596152946	0.52006582	8.71E-10
cg26094651	chr2	1802045	kgp8237145	2	1809822	27	36	20	-0.134892494	0.012619165	2.78E-16	0.677905625	0.617221178	7.03E-13
cg26094651	chr2	1802045	rs11684279	2	1810830	20	42	18	-0.130785919	0.01561774	5.67E-12	0.578959714	0.496027537	5.47E-09
cg26094651	chr2	1802045	rs6548056	2	1813322	33	34	16	-0.137829693	0.013197786	7.57E-16	0.668498102	0.606041223	1.74E-12
cg26094651	chr2	1802045	rs4853831	2	1813664	22	41	20	-0.131421841	0.014883921	6.09E-13	0.598348806	0.522675392	7.34E-10
cg26094651	chr2	1802045	kgp4039434	2	1814333	33	34	16	-0.137216216	0.012909774	3.56E-16	0.675617762	0.614502268	8.75E-13
cg26094651	chr2	1802045	kgp7100989	2	1814627	28	36	19	-0.13370253	0.01268108	5.03E-16	0.672362384	0.610633558	1.20E-12
cg26094651	chr2	1802045	kgp9122231	2	1815482	34	32	17	-0.136067178	0.013002759	6.94E-16	0.669316971	0.607014371	1.61E-12
cg26094651	chr2	1802045	kgp152149	2	1820060	25	39	19	-0.115021916	0.015706268	3.44E-10	0.518647304	0.427957666	2.12E-07
cg10075506	chr2	1817351	kgp5110478	2	1782463	38	37	8	-0.186930851	0.023130953	1.42E-11	0.621905751	0.550670602	1.24E-08
cg10075506	chr2	1817351	kgp5739347	2	1783191	34	39	10	-0.167432846	0.0250576	4.99E-09	0.553168097	0.468982376	2.25E-06
cg10075506	chr2	1817351	rs6751762	2	1787933	38	36	9	-0.173692553	0.023677927	3.27E-10	0.586508011	0.508603723	2.02E-07
cg10075506	chr2	1817351	kgp11414502	2	1788392	31	39	13	-0.168230201	0.022761168	2.59E-10	0.58924042	0.511850933	1.65E-07
cg10075506	chr2	1817351	kgp10657346	2	1788445	32	38	13	-0.165860208	0.022477579	2.72E-10	0.58864144	0.511139102	1.73E-07
cg10075506	chr2	1817351	kgp4638531	2	1797258	34	34	15	-0.173542459	0.019142601	2.27E-13	0.664116903	0.60083458	3.08E-10
cg10075506	chr2	1817351	rs7588942	2	1799691	25	43	15	-0.153878544	0.024071405	1.65E-08	0.537782811	0.450698413	6.42E-06
cg10075506	chr2	1817351	rs13006826	2	1806879	31	36	16	-0.179250785	0.019312475	9.19E-14	0.67268995	0.611022839	1.36E-10
cg10075506	chr2	1817351	kgp7857064	2	1808948	25	42	16	-0.170875363	0.022780475	1.63E-10	0.594604803	0.518225998	1.10E-07
cg10075506	chr2	1817351	rs6548056	2	1813322	33	34	16	-0.181737093	0.019363071	5.95E-14	0.676740864	0.615836968	9.18E-11
cg10075506	chr2	1817351	kgp4039434	2	1814333	33	34	16	-0.17160294	0.020196565	2.47E-12	0.640339057	0.572576851	2.58E-09
cg10075506	chr2	1817351	kgp7100989	2	1814627	28	36	19	-0.141016752	0.022564714	2.96E-08	0.530041615	0.44149873	1.07E-05
cg10075506	chr2	1817351	kgp9122231	2	1815482	34	32	17	-0.16583289	0.02078587	2.19E-11	0.617179025	0.545053334	1.84E-08
cg06201514	chr2	1817409	kgp4617026	2	1782181	32	41	10	-0.156410349	0.029864807	1.68E-06	0.563824295	0.481646264	0.000345147
cg06201514	chr2	1817409	kgp5110478	2	1782463	38	37	8	-0.210459254	0.025252106	4.89E-12	0.696231871	0.639000194	4.79E-09
cg06201514	chr2	1817409	kgp5739347	2	1783191	34	39	10	-0.185980685	0.027737145	4.53E-09	0.63091812	0.561380955	2.06E-06
cg06201514	chr2	1817409	kgp8036478	2	1785659	27	43	13	-0.127738663	0.031145885	0.000110639	0.50990794	0.417571755	0.010949551
cg06201514	chr2	1817409	rs6759577	2	1786200	26	43	14	-0.136963832	0.030826726	3.30E-05	0.526033145	0.436735042	0.0041278
cg06201514	chr2	1817409	kgp3641495	2	1786784	29	42	12	-0.144826681	0.02969527	6.64E-06	0.546698837	0.461294271	0.001096212
cg06201514	chr2	1817409	kgp5812786	2	1787701	21	42	20	-0.154234906	0.026911116	2.40E-07	0.587029207	0.509223115	6.55E-05
cg06201514	chr2	1817409	rs6751762	2	1787933	38	36	9	-0.193096647	0.026185199	2.78E-10	0.659101194	0.594873883	1.76E-07
cg06201514	chr2	1817409	kgp11414502	2	1788392	31	39	13	-0.190736946	0.024763396	7.00E-11	0.672242229	0.610490764	5.16E-08
cg06201514	chr2	1817409	kgp10657346	2	1788445	32	38	13	-0.187543146	0.02451272	8.69E-11	0.670209249	0.608074759	6.28E-08
cg06201514	chr2	1817409	kgp12477395	2	1788623	55	24	4	-0.167226151	0.03384208	5.21E-06	0.549760963	0.464933318	0.000896389
cg06201514	chr2	1817409	kgp746138	2	1794410	26	39	18	0.168342909	0.026572621	2.08E-08	0.6146047	0.541993992	7.87E-06
cg06201514	chr2	1817409	rs17338616	2	1794410	26	39	18	0.168342909	0.026572621	2.08E-08	0.6146047	0.541993992	7.87E-06
cg06201514	chr2	1817409	kgp4638531	2	1797258	34	34	15	-0.193111053	0.021119783	1.64E-13	0.724387372	0.672460356	2.29E-10
cg06201514	chr2	1817409	rs7588942	2	1799691	25	43	15	-0.170756543	0.026664209	1.57E-08	0.617673313	0.545640749	6.16E-06
cg06201514	chr2	1817409	rs13006826	2	1806879	31	36	16	-0.193412789	0.022096178	8.40E-13	0.711163708	0.656745276	9.81E-10
cg06201514	chr2	1817409	kgp7857064	2	1808948	25	42	16	-0.188294898	0.025371108	2.28E-10	0.661026394	0.597161802	1.47E-07
cg06201514	chr2	1817409	kgp8237145	2	1809822	27	36	20	-0.147497464	0.025914118	2.81E-07	0.585191918	0.507039671	7.51E-05
cg06201514	chr2	1817409	rs11684279	2	1810830	20	42	18	-0.136997303	0.029668222	1.85E-05	0.538624295	0.447747262	0.002567902
cg06201514	chr2	1817409	kgp5547133	2	1813057	47	27	9	0.151111439	0.030326835	4.45E-06	0.551732295	0.467276061	0.000786732
cg06201514	chr2	1817409	rs6548056	2	1813322	33	34	16	-0.195793562	0.022208063	6.45E-13	0.713346218	0.659338984	7.72E-10
cg06201514	chr2	1817409	rs4853831	2	1813664	22	41	20	-0.142869432	0.028374167	3.65E-06	0.554227724	0.470241643	0.000665232
cg06201514	chr2	1817409	kgp4039434	2	1814333	33	34	16	-0.18513157	0.022995857	1.62E-11	0.685680403	0.626460769	1.40E-08
cg06201514	chr2	1817409	kgp7100989	2	1814627	28	36	19	-0.156571172	0.024988051	2.77E-08	0.611493341	0.538296435	1.01E-05
cg06201514	chr2	1817409	kgp9122231	2	1815482	34	32	17	-0.179707292	0.023505192	8.89E-11	0.669994706	0.607819795	6.41E-08
cg06201514	chr2	1817409	kgp14268817	2	1817078	20	49	13	-0.152012702	0.031594912	8.69E-06	0.53457733	0.445599466	0.001371339
cg06201514	chr2	1817409	kgp152149	2	1820060	25	39	19	-0.135701568	0.027496515	5.33E-06	0.549468519	0.464585776	0.000913998
cg06201514	chr2	1817409	kgp7886980	2	1821294	38	34	11	-0.126877808	0.029831115	6.50E-05	0.517049539	0.426058873	0.007151704
cg06201514	chr2	1817409	kgp1788376	2	1860665	30	36	17	-0.117405737	0.028411664	9.93E-05	0.511361506	0.419299181	0.010042982
cg06201514	chr2	1817409	kgp8060015	2	1861548	41	35	7	-0.138920153	0.031399923	3.53E-05	0.525140965	0.43567477	0.004363941
cg05373263	chr2	3063115	kgp2637762	2	3061901	21	46	16	-0.119754864	0.015428633	5.45E-11	0.585486352	0.507389578	4.13E-08
cg05373263	chr2	3063115	rs13022539	2	3062055	21	46	16	0.119947279	0.014243775	3.40E-12	0.61708978	0.544947275	3.44E-09
cg05373263	chr2	3063115	rs12714369	2	3062238	23	45	15	-0.122822184	0.014403687	2.17E-12	0.621948737	0.550721687	2.30E-09
cg05373263	chr2	3063115	rs13007553	2	3062748	40	34	9	0.104076678	0.0148693	1.33E-09	0.545949033	0.460403199	7.02E-07
cg05373263	chr2	3063115	rs13004913	2	3063237	33	37	13	-0.113926073	0.013332972	2.02E-12	0.622746416	0.551669653	2.15E-09
cg05373263	chr2	3063115	rs6605287	2	3066698	35	40	8	0.113859413	0.014945265	9.96E-11	0.57828848	0.498835584	7.09E-08
cg05373263	chr2	3063115	kgp3426591	2	3067566	38	36	9	-0.103552505	0.015230947	3.07E-09	0.535041139	0.447440195	1.47E-06
cg05373263	chr2	3063115	rs7583267	2	3073183	36	37	9	-0.105261802	0.016231945	1.19E-08	0.518802476	0.426808832	4.82E-06
cg05373263	chr2	3063115	rs7424419	2	3079999	34	40	9	0.111894851	0.014584546	7.95E-11	0.58099786	0.502055428	5.79E-08
cg05373263	chr2	3063115	rs7419318	2	3080161	34	40	9	0.111894851	0.014584546	7.95E-11	0.58099786	0.502055428	5.79E-08
cg05373263	chr2	3063115	rs6705890	2	3081043	36	39	8	0.116030191	0.014749246	3.50E-11	0.590683245	0.513565596	2.79E-08
cg05373263	chr2	3063115	kgp6843545	2	3082083	23	37	23	-0.100337213	0.013129332	9.01E-11	0.579490228	0.50026375	6.49E-08
cg05373263	chr2	3063115	rs11127398	2	3082104	23	38	22	-0.103267906	0.013203969	4.25E-11	0.588419873	0.510875791	3.32E-08
cg05373263	chr2	3063115	rs11127401	2	3083076	35	39	9	0.114665976	0.014398907	2.33E-11	0.595413311	0.519186833	1.94E-08
cg05373263	chr2	3063115	rs10169682	2	3086833	27	42	14	0.109306785	0.014002663	4.52E-11	0.587685694	0.510003288	3.51E-08
cg05373263	chr2	3063115	rs7604183	2	3092604	34	40	9	0.1203388	0.014946607	1.61E-11	0.599660804	0.524234579	1.40E-08
cg15541040	chr2	3486749	kgp6926706	2	3489541	64	16	3	-0.10769343	0.011075182	1.46E-14	0.78892775	0.749160515	2.61E-11
cg08493051	chr2	3487164	kgp6926706	2	3489541	64	16	3	-0.100902561	0.016142986	2.95E-08	0.759445555	0.714123703	1.06E-05
cg19867917	chr2	3642629	kgp10300804	2	3599539	63	15	5	0.101149217	0.016700151	6.48E-08	0.519333424	0.428773054	2.11E-05
cg19867917	chr2	3642629	kgp9460990	2	3615888	54	25	4	0.104390354	0.015701744	5.74E-09	0.551246021	0.46669817	2.54E-06
cg19867917	chr2	3642629	kgp1976801	2	3625179	57	23	3	0.118492451	0.015654952	1.23E-10	0.597758139	0.521973441	8.51E-08
cg19867917	chr2	3642629	rs2071639	2	3628383	69	11	3	0.147847756	0.016129034	1.49E-13	0.668035928	0.605491973	2.10E-10
cg19867917	chr2	3642629	rs10203413	2	3629178	57	23	3	0.118492451	0.015654952	1.23E-10	0.597758139	0.521973441	8.51E-08
cg17872886	chr2	3642732	rs2071639	2	3628383	69	11	3	0.119586364	0.012572381	3.52E-14	0.689605566	0.631125456	5.73E-11
cg07557024	chr2	3663715	rs13022258	2	3658521	41	37	5	0.11300106	0.009567054	3.13E-18	0.76447031	0.720095151	1.16E-14
cg07557024	chr2	3663715	rs13000184	2	3658674	41	37	5	0.11300106	0.009567054	3.13E-18	0.76447031	0.720095151	1.16E-14
cg07557024	chr2	3663715	rs12468922	2	3660208	41	37	5	0.106827214	0.009684377	7.00E-17	0.74244571	0.693920989	1.97E-13
cg07557024	chr2	3663715	rs3811531	2	3660752	33	41	9	0.103659009	0.011338999	1.65E-13	0.678117204	0.617472619	2.31E-10
cg07557024	chr2	3663715	kgp12264679	2	3661181	43	36	4	0.122770075	0.008356779	6.26E-23	0.827578077	0.795092787	5.14E-19
cg07557024	chr2	3663715	kgp89679	2	3664469	33	41	9	0.103659009	0.011338999	1.65E-13	0.678117204	0.617472619	2.31E-10
cg07557024	chr2	3663715	rs2312925	2	3665342	44	35	4	0.118614844	0.008650832	2.21E-21	0.808909851	0.772907359	1.42E-17
cg07557024	chr2	3663715	rs7586429	2	3665752	44	35	4	0.122915944	0.008361044	6.04E-23	0.827754975	0.795303013	4.98E-19
cg07557024	chr2	3663715	rs2872168	2	3668126	43	36	4	0.122770075	0.008356779	6.26E-23	0.827578077	0.795092787	5.14E-19
cg10645314	chr2	3704589	kgp6192943	2	3704240	54	22	5	-0.122687252	0.015501528	3.43E-11	0.82425107	0.790150531	2.74E-08
cg10645314	chr2	3704589	kgp11986299	2	3718373	60	20	3	-0.119186179	0.017950556	5.94E-09	0.792652874	0.753587473	2.62E-06
cg10645314	chr2	3704589	kgp4035102	2	3721821	57	22	4	-0.111415987	0.017401462	1.58E-08	0.786825717	0.746662446	6.19E-06
cg00999904	chr2	3704751	rs11894441	2	3701972	49	28	6	-0.124041689	0.019659463	2.31E-08	0.52031237	0.429936439	8.63E-06
cg00999904	chr2	3704751	kgp6192943	2	3704240	54	22	5	-0.13891931	0.019298017	6.67E-10	0.5720602	0.489027105	3.82E-07
cg00999904	chr2	3704751	rs6754459	2	3707423	43	31	9	-0.11421262	0.018509004	4.08E-08	0.51254861	0.420709942	1.41E-05
cg00999904	chr2	3704751	kgp4035102	2	3721821	57	22	4	-0.132016259	0.020686545	1.72E-08	0.524319799	0.434698891	6.68E-06
cg25251562	chr2	3704773	rs11894441	2	3701972	49	28	6	-0.111426735	0.017180178	1.12E-08	0.535730778	0.448259765	4.59E-06
cg25251562	chr2	3704773	kgp6192943	2	3704240	54	22	5	-0.121995658	0.017119455	9.00E-10	0.571804227	0.488721465	4.96E-07
cg25251562	chr2	3704773	rs6754459	2	3707423	43	31	9	-0.105050733	0.015952334	7.44E-09	0.541105282	0.454646857	3.20E-06
cg25251562	chr2	3704773	kgp4035102	2	3721821	57	22	4	-0.117606183	0.018166376	1.18E-08	0.535083339	0.447490345	4.79E-06
cg20415092	chr2	4183644	rs7601231	2	4176692	55	20	8	0.11056287	0.009154886	1.11E-18	0.77157716	0.728540972	4.45E-15
cg20415092	chr2	4183644	kgp1366429	2	4178848	57	22	4	0.138159279	0.008527537	3.27E-25	0.851949928	0.824056436	3.96E-21
cg20415092	chr2	4183644	kgp4422323	2	4184223	46	25	12	0.101266648	0.009993325	2.69E-15	0.714146641	0.660290211	5.57E-12
cg03538480	chr2	8785262	kgp9515965	2	8778192	26	43	14	-0.109224371	0.019560042	4.31E-07	0.615460047	0.543010491	0.000108531
cg03538480	chr2	8785262	kgp11894346	2	8779307	23	45	15	-0.103653925	0.020330762	2.87E-06	0.594457796	0.518051293	0.000541815
cg03538480	chr2	8785262	rs7572345	2	8779824	36	41	6	0.10551575	0.020874408	3.39E-06	0.592559582	0.515795446	0.000624697
cg03538480	chr2	8785262	kgp8378199	2	8784643	28	45	10	0.118660296	0.017973187	6.95E-09	0.657831435	0.593364894	3.01E-06
cg03538480	chr2	8785262	rs11691910	2	8786332	39	38	6	0.110323451	0.020297829	7.76E-07	0.609060607	0.53540536	0.000178843
cg03538480	chr2	8785262	rs3856451	2	8786568	17	50	16	-0.159111531	0.020186672	3.29E-11	0.706207471	0.650855256	2.63E-08
cg03538480	chr2	8785262	rs4669322	2	8788439	38	39	6	0.10387995	0.021228418	6.25E-06	0.585523116	0.507433268	0.001041437
cg19188207	chr2	10340837	kgp10777101	2	10336498	40	35	6	-0.183819659	0.029074256	2.42E-08	0.548165559	0.46049619	8.97E-06
cg19188207	chr2	10340837	rs2357468	2	10341468	31	35	17	-0.206629847	0.019456189	3.68E-16	0.722921489	0.670718291	9.04E-13
cg19188207	chr2	10340837	rs6741014	2	10344465	26	41	16	0.174981128	0.024419947	6.66E-10	0.581450362	0.502593184	3.81E-07
cg19188207	chr2	10340837	rs887963	2	10347737	25	37	21	0.162011151	0.025124504	1.31E-08	0.544495849	0.458676227	5.26E-06
cg19188207	chr2	10340837	rs17267630	2	10349858	43	29	11	-0.194346737	0.024138888	1.61E-11	0.62360272	0.55268729	1.40E-08
cg19188207	chr2	10340837	rs7577583	2	10351852	27	35	20	0.152077123	0.023750154	1.66E-08	0.547087016	0.46050071	6.46E-06
cg07314298	chr2	11723111	kgp7459666	2	11724580	40	37	6	-0.107997213	0.005283319	5.48E-31	0.907549657	0.890131476	1.59E-26
cg07314298	chr2	11723111	kgp10484668	2	11725241	41	35	7	-0.104556495	0.00553247	5.47E-29	0.894385774	0.874487441	1.22E-24
cg22920501	chr2	26401640	kgp10512732	2	26354239	63	17	3	0.114606206	0.017387873	7.27E-09	0.656878905	0.592232902	3.13E-06
cg22920501	chr2	26401640	kgp3867745	2	26364934	61	18	4	0.105207849	0.017521856	8.02E-08	0.632739192	0.563545127	2.53E-05
cg22920501	chr2	26401640	rs7564397	2	26392741	55	21	7	0.100595516	0.012477905	1.54E-11	0.712064264	0.657815502	1.34E-08
cg22920501	chr2	26401640	exm177966	2	26399214	52	26	5	0.140356728	0.008982129	2.34E-24	0.876806185	0.853595756	2.42E-20
cg22920501	chr2	26401640	kgp3111292	2	26404221	62	16	5	0.13170722	0.012108875	1.30E-16	0.794019317	0.755211362	3.49E-13
cg22920501	chr2	26401640	rs2241739	2	26411894	54	22	7	0.103744677	0.01182799	7.79E-13	0.735619617	0.68580882	9.18E-10
cg22920501	chr2	26401640	kgp5049948	2	26412638	62	16	5	0.13170722	0.012108875	1.30E-16	0.794019317	0.755211362	3.49E-13
cg22920501	chr2	26401640	GA001931	2	26413817	63	16	4	0.12935522	0.012642695	1.80E-15	0.777865309	0.736013845	3.84E-12
cg22920501	chr2	26401640	kgp11526733	2	26413817	64	15	4	0.129294972	0.012649244	1.88E-15	0.777601821	0.735700715	3.99E-12
cg22920501	chr2	26401640	kgp1822581	2	26413917	56	20	7	0.101913615	0.011965834	2.27E-12	0.727415252	0.676058705	2.39E-09
cg22920501	chr2	26401640	rs4665315	2	26416036	63	15	5	0.129406649	0.01263636	1.73E-15	0.778105914	0.736299782	3.71E-12
cg22920501	chr2	26401640	kgp9043717	2	26417095	63	15	5	0.129406649	0.01263636	1.73E-15	0.778105914	0.736299782	3.71E-12
cg22920501	chr2	26401640	kgp4710397	2	26417533	63	15	5	0.129406649	0.01263636	1.73E-15	0.778105914	0.736299782	3.71E-12
cg22920501	chr2	26401640	rs1122972	2	26418788	63	16	4	0.12935522	0.012642695	1.80E-15	0.777865309	0.736013845	3.84E-12
cg22920501	chr2	26401640	rs4665318	2	26424517	63	15	5	0.129406649	0.01263636	1.73E-15	0.778105914	0.736299782	3.71E-12
cg22920501	chr2	26401640	rs962217	2	26438276	64	15	4	0.129294972	0.012649244	1.88E-15	0.777601821	0.735700715	3.99E-12
cg22920501	chr2	26401640	rs10221814	2	26442759	64	15	4	0.129294972	0.012649244	1.88E-15	0.777601821	0.735700715	3.99E-12
cg22920501	chr2	26401640	rs6546848	2	26444414	64	14	5	0.125215157	0.013272919	4.87E-14	0.755809219	0.709802261	7.68E-11
cg22920501	chr2	26401640	kgp10543476	2	26455002	63	15	5	0.129406649	0.01263636	1.73E-15	0.778105914	0.736299782	3.71E-12
cg22920501	chr2	26401640	GA020182	2	26455127	63	15	5	0.129406649	0.01263636	1.73E-15	0.778105914	0.736299782	3.71E-12
cg22920501	chr2	26401640	kgp4649548	2	26455127	64	15	4	0.129294972	0.012649244	1.88E-15	0.777601821	0.735700715	3.99E-12
cg22920501	chr2	26401640	kgp5658746	2	26457267	63	14	5	0.129630985	0.012958948	5.39E-15	0.776823637	0.734157567	1.05E-11
cg22920501	chr2	26401640	rs3806514	2	26466772	63	15	5	0.129406649	0.01263636	1.73E-15	0.778105914	0.736299782	3.71E-12
cg22920501	chr2	26401640	rs3806515	2	26466975	63	14	4	0.127837141	0.012776185	6.26E-15	0.76963818	0.724941111	1.21E-11
cg22920501	chr2	26401640	kgp135199	2	26467653	61	16	4	0.132340409	0.011724381	3.78E-17	0.799614625	0.760733881	1.13E-13
cg21746633	chr2	30119103	rs11127243	2	30100133	57	20	6	0.166328203	0.023136943	6.04E-10	0.546556419	0.46112502	3.50E-07
cg21746633	chr2	30119103	rs12476676	2	30101977	57	19	7	0.155044953	0.022682173	2.64E-09	0.527141078	0.438051716	1.28E-06
cg21746633	chr2	30119103	rs4233750	2	30102650	56	20	7	0.159999635	0.022340804	6.77E-10	0.545090897	0.459383385	3.87E-07
cg21746633	chr2	30119103	kgp7565697	2	30111713	57	20	6	0.166328203	0.023136943	6.04E-10	0.546556419	0.46112502	3.50E-07
cg21746633	chr2	30119103	rs4502372	2	30111766	56	20	7	0.154739733	0.022682963	2.79E-09	0.526375644	0.43714207	1.35E-06
cg21746633	chr2	30119103	kgp1340425	2	30115950	45	32	6	0.189654316	0.023396126	1.28E-11	0.593786248	0.517253222	1.13E-08
cg21746633	chr2	30119103	rs6547982	2	30117102	53	25	5	0.172814829	0.023033675	1.62E-10	0.563243801	0.480956401	1.09E-07
cg21746633	chr2	30119103	kgp3183517	2	30117954	44	32	4	0.208112664	0.023318588	5.92E-13	0.639167918	0.568094932	7.17E-10
cg21746633	chr2	30119103	rs5018732	2	30117954	47	32	4	0.205077914	0.023038193	4.51E-13	0.630857626	0.561309063	5.62E-10
cg21746633	chr2	30119103	rs4520995	2	30118386	56	23	4	0.179867191	0.024969068	5.68E-10	0.547352258	0.462070799	3.31E-07
cg21746633	chr2	30119103	rs6731938	2	30118562	47	31	5	0.202029072	0.021114146	2.78E-14	0.65917271	0.594958873	4.64E-11
cg21746633	chr2	30119103	kgp9695249	2	30118829	50	29	4	0.189546592	0.024189966	3.99E-11	0.580353992	0.501290251	3.14E-08
cg12454169	chr2	30669597	rs2076932	2	30636916	27	33	23	-0.228628744	0.02868675	2.27E-11	0.555933091	0.472268311	1.89E-08
cg12454169	chr2	30669597	kgp2339018	2	30657761	43	28	12	0.316382115	0.015222563	2.04E-31	0.882532646	0.860401116	6.35E-27
cg12454169	chr2	30669597	kgp9415906	2	30659006	58	20	5	0.274907329	0.039113016	1.18E-09	0.502982899	0.409341996	6.31E-07
cg12454169	chr2	30669597	rs829689	2	30661716	43	29	11	0.31664767	0.017518245	7.11E-28	0.851290101	0.823272294	1.38E-23
cg12454169	chr2	30669597	rs1723175	2	30667700	47	30	6	0.36128545	0.013157007	7.21E-39	0.928499283	0.915028133	4.22E-34
cg12454169	chr2	30669597	rs1662955	2	30670973	45	30	8	0.365267432	0.006000889	1.06E-61	0.984407351	0.981469605	1.55E-55
cg12454169	chr2	30669597	rs1612616	2	30676422	45	30	8	0.365267432	0.006000889	1.06E-61	0.984407351	0.981469605	1.55E-55
cg12454169	chr2	30669597	rs829584	2	30677275	45	30	8	0.335674529	0.017178379	7.81E-30	0.869470252	0.844877691	1.92E-25
cg12454169	chr2	30669597	rs829573	2	30682630	46	30	7	0.364650618	0.006018931	1.46E-61	0.984263047	0.981298114	1.87E-55
cg12454169	chr2	30669597	kgp11579951	2	30682630	46	30	7	0.364650618	0.006018931	1.46E-61	0.984263047	0.981298114	1.87E-55
cg12454169	chr2	30669597	kgp5920172	2	30694531	29	33	21	-0.20728222	0.029530883	1.23E-09	0.502429712	0.408684586	6.53E-07
cg12454169	chr2	30669597	rs1357850	2	30695786	27	33	23	-0.217789475	0.029310565	2.20E-10	0.526233495	0.436973139	1.42E-07
cg12454169	chr2	30669597	kgp2685334	2	30704945	25	34	24	-0.215672889	0.028641484	1.44E-10	0.53185396	0.443652532	9.85E-08
cg12454169	chr2	30669597	kgp7957023	2	30710976	27	33	23	-0.212689538	0.029360004	4.79E-10	0.515576186	0.424307931	2.84E-07
cg12454169	chr2	30669597	rs1723167	2	30714648	46	30	7	0.364650618	0.006018931	1.46E-61	0.984263047	0.981298114	1.87E-55
cg12454169	chr2	30669597	rs10180482	2	30714832	26	34	23	-0.216301858	0.029082876	2.13E-10	0.526631341	0.437445942	1.39E-07
cg12454169	chr2	30669597	rs829658	2	30728359	47	29	7	0.358153263	0.009842208	9.19E-47	0.957761196	0.949803161	2.17E-41
cg15652532	chr2	30669759	rs2076932	2	30636916	27	33	23	-0.223649395	0.029173132	8.15E-11	0.546381914	0.460917637	5.92E-08
cg15652532	chr2	30669759	kgp2339018	2	30657761	43	28	12	0.314517682	0.015620096	1.34E-30	0.877834792	0.854818159	3.61E-26
cg15652532	chr2	30669759	kgp9415906	2	30659006	58	20	5	0.281509108	0.038329139	3.15E-10	0.528561132	0.439739317	1.96E-07
cg15652532	chr2	30669759	rs829689	2	30661716	43	29	11	0.31611711	0.0175142	7.72E-28	0.853182489	0.825521219	1.49E-23
cg15652532	chr2	30669759	rs1723175	2	30667700	47	30	6	0.36327129	0.012098743	2.43E-41	0.940280631	0.929029156	1.72E-36
cg15652532	chr2	30669759	rs1662955	2	30670973	45	30	8	0.363960975	0.006649393	1.39E-58	0.98109001	0.977527258	1.19E-52
cg15652532	chr2	30669759	rs1612616	2	30676422	45	30	8	0.363960975	0.006649393	1.39E-58	0.98109001	0.977527258	1.19E-52
cg15652532	chr2	30669759	rs829584	2	30677275	45	30	8	0.336389106	0.016812236	1.94E-30	0.876509186	0.8532428	5.11E-26
cg15652532	chr2	30669759	rs829573	2	30682630	46	30	7	0.363342373	0.006666686	1.86E-58	0.980930447	0.977337633	1.47E-52
cg15652532	chr2	30669759	kgp11579951	2	30682630	46	30	7	0.363342373	0.006666686	1.86E-58	0.980930447	0.977337633	1.47E-52
cg15652532	chr2	30669759	rs1357850	2	30695786	27	33	23	-0.209915959	0.030058516	1.42E-09	0.507858955	0.415136729	7.44E-07
cg15652532	chr2	30669759	kgp2685334	2	30704945	25	34	24	-0.207409042	0.029440681	1.10E-09	0.511432513	0.419383566	5.93E-07
cg15652532	chr2	30669759	rs1723167	2	30714648	46	30	7	0.363342373	0.006666686	1.86E-58	0.980930447	0.977337633	1.47E-52
cg15652532	chr2	30669759	rs10180482	2	30714832	26	34	23	-0.207594292	0.029916092	1.71E-09	0.505264528	0.412053497	8.74E-07
cg15652532	chr2	30669759	rs829658	2	30728359	47	29	7	0.358456471	0.009389118	3.92E-48	0.962032264	0.954878923	1.61E-42
cg17749961	chr2	30669863	rs2076932	2	30636916	27	33	23	-0.231396255	0.029163154	2.63E-11	0.561270725	0.478611587	2.16E-08
cg17749961	chr2	30669863	kgp2339018	2	30657761	43	28	12	0.312648372	0.017741003	3.01E-27	0.847475411	0.818738894	5.16E-23
cg17749961	chr2	30669863	rs829689	2	30661716	43	29	11	0.311946275	0.020023897	2.76E-24	0.81426326	0.779269381	2.82E-20
cg17749961	chr2	30669863	rs1723175	2	30667700	47	30	6	0.358662598	0.016142625	3.68E-33	0.897106857	0.877721192	1.55E-28
cg17749961	chr2	30669863	rs1662955	2	30670973	45	30	8	0.365776743	0.009378417	9.57E-49	0.963592593	0.956733226	4.47E-43
cg17749961	chr2	30669863	rs1612616	2	30676422	45	30	8	0.365776743	0.009378417	9.57E-49	0.963592593	0.956733226	4.47E-43
cg17749961	chr2	30669863	rs829584	2	30677275	45	30	8	0.33909837	0.017825397	3.74E-29	0.865641391	0.84032745	8.39E-25
cg17749961	chr2	30669863	rs829573	2	30682630	46	30	7	0.365226686	0.009342932	8.23E-49	0.963751488	0.956922058	4.02E-43
cg17749961	chr2	30669863	kgp11579951	2	30682630	46	30	7	0.365226686	0.009342932	8.23E-49	0.963751488	0.956922058	4.02E-43
cg17749961	chr2	30669863	rs1357850	2	30695786	27	33	23	-0.214604644	0.030398847	1.04E-09	0.512839441	0.421055568	5.62E-07
cg17749961	chr2	30669863	kgp2685334	2	30704945	25	34	24	-0.210623628	0.029917165	1.12E-09	0.511715283	0.419719612	6.04E-07
cg17749961	chr2	30669863	rs1723167	2	30714648	46	30	7	0.365226686	0.009342932	8.23E-49	0.963751488	0.956922058	4.02E-43
cg17749961	chr2	30669863	rs10180482	2	30714832	26	34	23	-0.210547226	0.030426572	1.86E-09	0.504694951	0.411376609	9.40E-07
cg17749961	chr2	30669863	rs829658	2	30728359	47	29	7	0.35655271	0.013053279	1.01E-38	0.928975577	0.915594165	5.84E-34
cg07150166	chr2	30669952	rs1723175	2	30667700	47	30	6	0.108632053	0.011839896	1.43E-13	0.613595634	0.540794811	2.03E-10
cg07150166	chr2	30669952	rs1662955	2	30670973	45	30	8	0.115990888	0.010093732	1.11E-17	0.705596884	0.65012963	3.67E-14
cg07150166	chr2	30669952	rs1612616	2	30676422	45	30	8	0.115990888	0.010093732	1.11E-17	0.705596884	0.65012963	3.67E-14
cg07150166	chr2	30669952	rs829584	2	30677275	45	30	8	0.108130133	0.011007081	9.66E-15	0.642365363	0.574984924	1.79E-11
cg07150166	chr2	30669952	rs829573	2	30682630	46	30	7	0.115820447	0.010074982	1.09E-17	0.705747226	0.650308297	3.61E-14
cg07150166	chr2	30669952	kgp11579951	2	30682630	46	30	7	0.115820447	0.010074982	1.09E-17	0.705747226	0.650308297	3.61E-14
cg07150166	chr2	30669952	rs1723167	2	30714648	46	30	7	0.115820447	0.010074982	1.09E-17	0.705747226	0.650308297	3.61E-14
cg07150166	chr2	30669952	rs829658	2	30728359	47	29	7	0.113502206	0.010396705	1.11E-16	0.68546564	0.626205543	3.00E-13
cg14018959	chr2	31480232	kgp3181951	2	31475960	43	34	6	0.102478251	0.01072958	2.99E-14	0.782419839	0.741426475	4.95E-11
cg14018959	chr2	31480232	kgp10790559	2	31480248	34	40	5	0.118302615	0.006249169	3.80E-28	0.91669845	0.90003814	7.63E-24
cg14260773	chr2	33226136	rs150689	2	33187739	27	43	13	-0.159247112	0.023308195	3.43E-09	0.53204559	0.438454708	1.62E-06
cg14260773	chr2	33226136	kgp9193244	2	33228167	31	35	17	-0.162692905	0.022629446	8.02E-10	0.552131184	0.46255742	4.50E-07
cg14260773	chr2	33226136	kgp2014655	2	33229514	31	35	17	-0.162692905	0.022629446	8.02E-10	0.552131184	0.46255742	4.50E-07
cg14260773	chr2	33226136	rs170167	2	33233029	24	42	17	-0.152403213	0.022807823	6.30E-09	0.523384026	0.428060831	2.76E-06
cg14260773	chr2	33226136	kgp11197276	2	33233055	35	38	10	-0.181780615	0.023361642	7.15E-11	0.583732452	0.500478943	5.26E-08
cg14260773	chr2	33226136	kgp194189	2	33239246	33	38	12	-0.168407311	0.023526793	9.11E-10	0.550399425	0.46047931	5.01E-07
cg26672287	chr2	33391915	rs6715793	2	33379263	22	41	20	-0.102353907	0.013144693	4.91E-11	0.724602107	0.672715547	3.76E-08
cg26672287	chr2	33391915	rs12620853	2	33387188	22	41	20	-0.105779713	0.013468936	3.70E-11	0.726807062	0.675335929	2.93E-08
cg26672287	chr2	33391915	rs1947444	2	33391901	23	41	19	-0.10584656	0.013443825	3.41E-11	0.727451327	0.676101577	2.72E-08
cg26672287	chr2	33391915	kgp7720543	2	33401764	23	41	19	-0.10584656	0.013443825	3.41E-11	0.727451327	0.676101577	2.72E-08
cg26672287	chr2	33391915	kgp145308	2	33402015	22	41	20	-0.105779713	0.013468936	3.70E-11	0.726807062	0.675335929	2.93E-08
cg26672287	chr2	33391915	kgp12025176	2	33406578	23	43	17	-0.104321671	0.014253127	3.50E-10	0.708734949	0.653858924	2.15E-07
cg26672287	chr2	33391915	kgp10822924	2	33412077	23	43	17	-0.104321671	0.014253127	3.50E-10	0.708734949	0.653858924	2.15E-07
cg26672287	chr2	33391915	rs1065324	2	33412077	23	43	17	-0.104321671	0.014253127	3.50E-10	0.708734949	0.653858924	2.15E-07
cg26672287	chr2	33391915	rs4670928	2	33417110	22	43	18	-0.103061339	0.014687621	1.24E-09	0.698058029	0.641170412	6.59E-07
cg04131969	chr2	33951647	rs12988770	2	33940918	24	45	14	-0.342494855	0.029308312	5.14E-18	0.712432077	0.658252613	1.81E-14
cg04131969	chr2	33951647	rs6706223	2	33944002	19	48	16	-0.403894006	0.021262665	4.07E-29	0.862473299	0.836562472	9.13E-25
cg04131969	chr2	33951647	kgp8695018	2	33944315	21	46	16	-0.386032222	0.02421794	7.95E-25	0.817034497	0.782562736	9.03E-21
cg04131969	chr2	33951647	rs12471341	2	33945714	21	42	19	0.35755034	0.025416205	8.14E-22	0.780791716	0.73888425	5.73E-18
cg04131969	chr2	33951647	rs935622	2	33948748	24	43	16	0.335402903	0.028952842	7.67E-18	0.709090314	0.654281243	2.63E-14
cg04131969	chr2	33951647	kgp149238	2	33952621	20	45	17	-0.43848034	0.003537328	7.63E-82	0.996246058	0.995528393	2.35E-74
cg04131969	chr2	33951647	rs11684598	2	33952621	20	43	17	-0.43860608	0.003561394	1.01E-79	0.996309352	0.995582406	1.55E-72
cg04131969	chr2	33951647	kgp1030785	2	33953186	21	44	18	-0.411749819	0.012856717	3.80E-43	0.945999382	0.935825352	3.04E-38
cg04131969	chr2	33951647	rs4257379	2	33965251	37	40	6	-0.373495141	0.03872177	2.02E-14	0.635191747	0.566459758	3.49E-11
cg04131969	chr2	33951647	kgp1132977	2	33977053	33	40	7	-0.342412927	0.042205386	1.66E-11	0.565528931	0.479951296	1.44E-08
cg04131969	chr2	33951647	rs6758248	2	33977878	36	40	7	-0.342463653	0.041708333	8.22E-12	0.566683048	0.485043622	7.62E-09
cg04131969	chr2	33951647	rs6543760	2	33978851	30	39	14	-0.292976282	0.039527441	2.37E-10	0.523043348	0.43318195	1.53E-07
cg09467607	chr2	36825704	kgp6122385	2	36762533	38	34	11	0.160771236	0.022218952	4.96E-10	0.544077917	0.458179554	2.93E-07
cg09467607	chr2	36825704	rs848607	2	36770192	30	38	15	0.153020593	0.019972676	8.31E-11	0.566721329	0.485089116	6.03E-08
cg09467607	chr2	36825704	rs2276671	2	36771701	46	31	6	0.198411141	0.018904325	6.12E-16	0.691169012	0.632983463	1.44E-12
cg09467607	chr2	36825704	rs848605	2	36773260	30	39	14	0.155802965	0.020645064	1.35E-10	0.560717768	0.477954448	9.27E-08
cg09467607	chr2	36825704	rs848643	2	36782387	29	39	15	0.16187135	0.020354752	2.44E-11	0.581608848	0.50278153	2.02E-08
cg09467607	chr2	36825704	exm186340	2	36782886	24	38	21	-0.147572161	0.022304377	6.55E-09	0.509386602	0.416952194	2.86E-06
cg09467607	chr2	36825704	kgp2853627	2	36782886	24	38	21	-0.147572161	0.022304377	6.55E-09	0.509386602	0.416952194	2.86E-06
cg09467607	chr2	36825704	rs848642	2	36782886	24	38	21	-0.147572161	0.022304377	6.55E-09	0.509386602	0.416952194	2.86E-06
cg09467607	chr2	36825704	rs3821150	2	36795233	42	35	6	0.231979239	0.01394498	7.61E-26	0.839966403	0.809815145	1.01E-21
cg09467607	chr2	36825704	kgp9362056	2	36825932	36	32	15	-0.14330386	0.021724329	7.11E-09	0.508244803	0.415595274	3.07E-06
cg01206211	chr2	36825736	rs2276671	2	36771701	46	31	6	0.139167832	0.014310598	1.46E-14	0.650461131	0.584605982	2.60E-11
cg01206211	chr2	36825736	rs3821150	2	36795233	42	35	6	0.154384698	0.012820637	1.27E-18	0.732837192	0.68250217	5.03E-15
cg15655097	chr2	43323957	rs7578467	2	43315848	22	42	19	-0.109788865	0.016525294	6.18E-09	0.658147652	0.592793527	2.71E-06
cg15655097	chr2	43323957	kgp3646656	2	43323922	21	43	19	-0.131396991	0.013828359	4.22E-14	0.757815781	0.711515857	6.72E-11
cg20563666	chr2	43903842	kgp7206727	2	43909137	57	22	4	-0.109903315	0.014712836	1.86E-10	0.72250544	0.670223856	1.23E-07
cg26688816	chr2	46740690	kgp4440190	2	46706015	24	45	14	-0.103915147	0.016299598	1.86E-08	0.619719437	0.547018741	7.12E-06
cg26688816	chr2	46740690	rs7573688	2	46713478	68	12	3	-0.110308575	0.025244668	4.36E-05	0.525617878	0.434927178	0.005180121
cg26688816	chr2	46740690	kgp1028875	2	46738289	31	38	14	-0.106673671	0.014165229	1.56E-10	0.668710306	0.605375512	1.05E-07
cg26688816	chr2	46740690	rs12474287	2	46738891	26	41	16	-0.100917268	0.015442814	9.66E-09	0.626796527	0.555448804	4.03E-06
cg26688816	chr2	46740690	kgp1906713	2	46739157	26	41	16	-0.100917268	0.015442814	9.66E-09	0.626796527	0.555448804	4.03E-06
cg26688816	chr2	46740690	rs3814045	2	46739157	26	41	16	-0.100917268	0.015442814	9.66E-09	0.626796527	0.555448804	4.03E-06
cg22971216	chr2	47572939	kgp10600163	2	47572363	44	34	5	0.181742717	0.007620401	4.83E-35	0.906981917	0.889456771	2.23E-30
cg22971216	chr2	47572939	kgp851657	2	47572727	43	36	4	0.163035994	0.013858484	3.77E-18	0.713949684	0.660056146	1.36E-14
cg22971216	chr2	47572939	kgp11846692	2	47573570	50	30	3	0.149462401	0.017471654	1.94E-12	0.5827364	0.504121519	2.07E-09
cg22971216	chr2	47572939	kgp8917378	2	47584735	51	27	5	0.141388177	0.01838444	7.35E-11	0.53703757	0.449812764	5.40E-08
cg19384241	chr2	55393977	rs12470507	2	55383624	70	8	5	-0.375466873	0.043619141	1.55E-12	0.587641158	0.509950361	1.69E-09
cg19384241	chr2	55393977	rs6759911	2	55393962	22	42	19	-0.251661822	0.035849997	1.22E-09	0.501121862	0.407130328	6.52E-07
cg19384241	chr2	55393977	kgp12300457	2	55397168	21	41	21	-0.245910967	0.034989281	1.18E-09	0.501614588	0.407715887	6.32E-07
cg19384241	chr2	55393977	kgp11861069	2	55404794	21	42	20	-0.249442152	0.035128115	8.73E-10	0.505904026	0.41281348	4.83E-07
cg19384241	chr2	55393977	rs14026	2	55404794	21	42	20	0.249164304	0.035167343	9.32E-10	0.50497367	0.41170784	5.11E-07
cg19384241	chr2	55393977	rs6727118	2	55406662	48	28	7	-0.418019812	0.006159189	6.55E-65	0.987378938	0.985001057	1.12E-58
cg19384241	chr2	55393977	rs10193886	2	55410808	48	28	7	-0.418019812	0.006159189	6.55E-65	0.987378938	0.985001057	1.12E-58
cg19384241	chr2	55393977	rs6747364	2	55420825	48	28	7	-0.418019812	0.006159189	6.55E-65	0.987378938	0.985001057	1.12E-58
cg19384241	chr2	55393977	kgp8921224	2	55437014	70	8	5	-0.375466873	0.043619141	1.55E-12	0.587641158	0.509950361	1.69E-09
cg19384241	chr2	55393977	rs1437393	2	55445311	48	28	7	-0.418019812	0.006159189	6.55E-65	0.987378938	0.985001057	1.12E-58
cg19384241	chr2	55393977	kgp820389	2	55450112	48	28	7	-0.418019812	0.006159189	6.55E-65	0.987378938	0.985001057	1.12E-58
cg19384241	chr2	55393977	kgp4481928	2	55457569	48	28	7	-0.418019812	0.006159189	6.55E-65	0.987378938	0.985001057	1.12E-58
cg20592124	chr2	65290738	rs1009360	2	65276049	29	43	11	0.129073412	0.00836877	4.73E-24	0.824708422	0.791682472	4.68E-20
cg20592124	chr2	65290738	rs2540950	2	65279223	34	37	12	0.11674075	0.010242196	1.61E-17	0.729568983	0.678618212	5.15E-14
cg20592124	chr2	65290738	rs2302647	2	65283174	38	36	8	0.114580083	0.012018173	3.70E-14	0.666846598	0.603155507	5.98E-11
cg20592124	chr2	65290738	kgp4715694	2	65284623	39	35	8	0.115291367	0.01052442	1.15E-16	0.712104087	0.657065163	3.12E-13
cg20592124	chr2	65290738	rs2249105	2	65287896	37	36	10	0.112490509	0.010058071	3.78E-17	0.722838059	0.670619142	1.13E-13
cg20592124	chr2	65290738	rs2241160	2	65291546	27	43	13	0.137334772	0.007730855	1.91E-27	0.860125067	0.833771819	3.36E-23
cg20592124	chr2	65290738	kgp9247423	2	65296280	38	35	10	0.112520079	0.010063338	3.83E-17	0.722744938	0.670508477	1.14E-13
cg20592124	chr2	65290738	kgp9710796	2	65298839	47	31	5	0.115291515	0.012350211	7.35E-14	0.655496457	0.590589992	1.12E-10
cg20592124	chr2	65290738	rs17849707	2	65298839	47	31	5	0.115882895	0.012303603	5.19E-14	0.658914194	0.594651651	8.14E-11
cg20592124	chr2	65290738	rs2723091	2	65302017	46	29	5	0.116768328	0.013841742	4.40E-12	0.623641021	0.549509707	4.35E-09
cg20592124	chr2	65290738	kgp5451488	2	65303777	39	38	6	0.115143115	0.012304579	6.69E-14	0.656424346	0.591692701	1.02E-10
cg20592124	chr2	65290738	kgp12470506	2	65304127	40	37	6	0.114992413	0.012403802	9.62E-14	0.652830431	0.587421671	1.42E-10
cg20592124	chr2	65290738	rs6736728	2	65305499	40	37	6	0.114992413	0.012403802	9.62E-14	0.652830431	0.587421671	1.42E-10
cg20592124	chr2	65290738	rs6546125	2	65309223	51	29	3	0.116174676	0.015060442	6.67E-11	0.581393047	0.50252507	4.95E-08
cg20592124	chr2	65290738	kgp7634116	2	65310831	41	36	6	0.115069598	0.012410196	9.56E-14	0.652890392	0.587492929	1.41E-10
cg20592124	chr2	65290738	rs1420185	2	65315903	33	40	10	0.123647478	0.011740623	5.28E-16	0.701009362	0.644677793	1.25E-12
cg20592124	chr2	65290738	rs2302631	2	65331659	40	37	6	0.114992413	0.012403802	9.62E-14	0.652830431	0.587421671	1.42E-10
cg20592124	chr2	65290738	kgp10104930	2	65336033	36	39	8	0.112859083	0.011591277	1.39E-14	0.671595889	0.609722651	2.49E-11
cg20592124	chr2	65290738	kgp11477049	2	65340070	41	36	6	0.113058697	0.012423925	1.96E-13	0.645660784	0.578901222	2.71E-10
cg20592124	chr2	65290738	rs2052261	2	65355270	43	35	5	0.11646376	0.013029396	3.86E-13	0.638726265	0.570660199	4.90E-10
cg20592124	chr2	65290738	rs10185243	2	65355744	37	37	7	0.111076744	0.012765389	1.31E-12	0.633643641	0.562559571	1.46E-09
cg20592124	chr2	65290738	rs12713533	2	65364702	43	36	4	0.105135803	0.015903051	6.69E-09	0.52271593	0.432792844	2.91E-06
cg00240205	chr2	69450115	kgp6811808	2	69450314	39	35	9	-0.1129705	0.007766933	1.06E-22	0.841108641	0.811172588	8.42E-19
cg06769954	chr2	70376798	rs10496178	2	70342815	25	38	20	-0.115952342	0.01060481	1.03E-16	0.791208778	0.751871301	2.82E-13
cg06769954	chr2	70376798	rs4853319	2	70344090	24	38	21	-0.118191764	0.010240783	9.10E-18	0.805303818	0.768621929	3.07E-14
cg06769954	chr2	70376798	rs2028879	2	70354637	24	41	18	-0.1271126	0.010068066	1.32E-19	0.827635705	0.795161272	6.14E-16
cg06769954	chr2	70376798	rs12992553	2	70360262	35	36	12	-0.101383298	0.015304852	6.34E-09	0.651244513	0.585536957	2.78E-06
cg06769954	chr2	70376798	rs4853334	2	70360950	25	39	19	-0.124560265	0.009927353	1.79E-19	0.826138295	0.793381742	8.15E-16
cg06769954	chr2	70376798	rs7582417	2	70367861	24	40	19	-0.124573436	0.009910708	1.64E-19	0.826569261	0.793893904	7.53E-16
cg06769954	chr2	70376798	kgp11855728	2	70373642	24	41	18	-0.1271126	0.010068066	1.32E-19	0.827635705	0.795161272	6.14E-16
cg24334149	chr2	71175539	kgp10588049	2	71175645	49	29	5	-0.110853789	0.007541226	6.07E-23	0.781345297	0.740149484	4.99E-19
cg01017244	chr2	74357527	kgp2048114	2	74354544	54	25	3	0.111594585	0.012204502	1.86E-13	0.821569698	0.787458023	2.58E-10
cg01017244	chr2	74357527	kgp5983045	2	74358286	49	31	3	0.104912624	0.010803106	1.54E-14	0.834005054	0.802730644	2.74E-11
cg01017244	chr2	74357527	rs2122290	2	74358901	51	29	3	0.106734761	0.01120474	3.32E-14	0.830297254	0.798324273	5.44E-11
cg05890377	chr2	74357713	kgp4235019	2	74339519	54	26	3	0.109439828	0.015316738	7.26E-10	0.644494859	0.57751563	4.11E-07
cg05890377	chr2	74357713	kgp2048114	2	74354544	54	25	3	0.125530046	0.014803946	2.95E-12	0.699346805	0.641868988	3.03E-09
cg05890377	chr2	74357713	kgp5983045	2	74358286	49	31	3	0.11471495	0.013553442	2.83E-12	0.696529655	0.639354083	2.93E-09
cg05890377	chr2	74357713	rs2122290	2	74358901	51	29	3	0.116871564	0.014000519	4.62E-12	0.692253534	0.634272315	4.55E-09
cg20891558	chr2	74357851	rs12465641	2	74337715	53	27	3	0.115312947	0.017071287	3.69E-09	0.665748288	0.602773328	1.73E-06
cg20891558	chr2	74357851	rs7570950	2	74338942	50	28	5	0.110842167	0.015915731	1.54E-09	0.673925261	0.612490889	7.99E-07
cg20891558	chr2	74357851	kgp4235019	2	74339519	54	26	3	0.147986007	0.01509972	1.06E-14	0.767864192	0.72412846	1.96E-11
cg20891558	chr2	74357851	kgp10610659	2	74339633	51	28	4	0.121423163	0.015691704	6.02E-11	0.70270712	0.646695418	4.51E-08
cg20891558	chr2	74357851	rs6707619	2	74344656	47	29	5	0.135082961	0.012898144	9.54E-16	0.7879561	0.746813253	2.15E-12
cg20891558	chr2	74357851	rs4452177	2	74345206	50	28	5	0.138574292	0.012295467	2.68E-17	0.804539597	0.767713724	8.23E-14
cg20891558	chr2	74357851	rs4429500	2	74345336	48	27	8	0.120342252	0.012760394	4.93E-14	0.757415557	0.711711241	7.77E-11
cg20891558	chr2	74357851	kgp5742250	2	74346119	49	27	7	0.120268895	0.012802992	5.76E-14	0.756337884	0.710430529	8.92E-11
cg20891558	chr2	74357851	kgp2048114	2	74354544	54	25	3	0.16816535	0.013661599	5.72E-19	0.827774171	0.794848645	2.39E-15
cg20891558	chr2	74357851	kgp5983045	2	74358286	49	31	3	0.15492047	0.012346592	1.78E-19	0.830799238	0.798920833	8.14E-16
cg20891558	chr2	74357851	rs2122290	2	74358901	51	29	3	0.156214491	0.013142843	2.34E-18	0.817789041	0.78345944	8.85E-15
cg19729930	chr2	74357872	rs12465641	2	74337715	53	27	3	0.116813012	0.012997246	3.14E-13	0.783898773	0.743184049	4.09E-10
cg19729930	chr2	74357872	rs7570950	2	74338942	50	28	5	0.108307323	0.012518386	1.29E-12	0.775004372	0.732613891	1.43E-09
cg19729930	chr2	74357872	kgp4235019	2	74339519	54	26	3	0.140983825	0.011180913	1.41E-19	0.858037911	0.831291431	6.51E-16
cg19729930	chr2	74357872	kgp10610659	2	74339633	51	28	4	0.118777749	0.011994344	6.97E-15	0.806263805	0.769762783	1.33E-11
cg19729930	chr2	74357872	rs6707619	2	74344656	47	29	5	0.122779058	0.010373173	4.48E-18	0.847097926	0.817430359	1.60E-14
cg19729930	chr2	74357872	rs4452177	2	74345206	50	28	5	0.126976892	0.009571755	1.16E-20	0.867880987	0.842988999	6.59E-17
cg19729930	chr2	74357872	rs4429500	2	74345336	48	27	8	0.112406906	0.009958562	2.50E-17	0.835205957	0.804157804	7.72E-14
cg19729930	chr2	74357872	kgp5742250	2	74346119	49	27	7	0.112486405	0.009977218	2.64E-17	0.834956892	0.803861814	8.11E-14
cg19729930	chr2	74357872	kgp2048114	2	74354544	54	25	3	0.157007539	0.009690303	4.84E-25	0.903279829	0.884789207	5.80E-21
cg19729930	chr2	74357872	kgp5983045	2	74358286	49	31	3	0.143748215	0.008912392	4.18E-25	0.901664544	0.883137573	5.04E-21
cg19729930	chr2	74357872	rs2122290	2	74358901	51	29	3	0.143626838	0.00998638	1.90E-22	0.882665576	0.86055909	1.47E-18
cg02593989	chr2	75064185	kgp550052	2	75064363	41	37	5	-0.137718829	0.012329673	4.01E-17	0.744136189	0.695929964	1.19E-13
cg02593989	chr2	75064185	kgp11473646	2	75064392	41	37	5	-0.137718829	0.012329673	4.01E-17	0.744136189	0.695929964	1.19E-13
cg02593989	chr2	75064185	kgp895389	2	75065463	42	37	3	-0.13683068	0.013222406	1.32E-15	0.72299349	0.670036363	2.90E-12
cg27234230	chr2	76924782	kgp11981074	2	76921152	19	47	17	-0.102332552	0.011442101	3.78E-13	0.711656436	0.657330837	4.81E-10
cg27234230	chr2	76924782	kgp4140265	2	76937446	21	42	20	0.100490719	0.010548553	3.31E-14	0.731091275	0.680427312	5.42E-11
cg10973622	chr2	86423274	kgp3710879	2	86365607	33	34	16	0.118506397	0.018439508	1.43E-08	0.657755518	0.593274674	5.68E-06
cg10973622	chr2	86423274	rs11395	2	86365607	33	34	16	0.118506397	0.018439508	1.43E-08	0.657755518	0.593274674	5.68E-06
cg10973622	chr2	86423274	kgp6197582	2	86368804	41	32	10	-0.136923711	0.018021941	1.09E-10	0.70210228	0.645976622	7.67E-08
cg10973622	chr2	86423274	rs876242	2	86371012	23	39	21	-0.135221032	0.015542975	1.05E-12	0.739086783	0.689929221	1.20E-09
cg10973622	chr2	86423274	GA020440	2	86371883	33	34	14	0.127263951	0.019369506	8.83E-09	0.654216924	0.587124686	3.72E-06
cg10973622	chr2	86423274	kgp4701713	2	86371883	33	33	17	0.118574244	0.018439675	1.41E-08	0.657899918	0.59344628	5.61E-06
cg10973622	chr2	86423274	kgp2071794	2	86376003	32	35	16	0.116601988	0.018727974	3.26E-08	0.649691474	0.583691317	1.16E-05
cg10973622	chr2	86423274	rs1124685	2	86376089	34	40	9	-0.10618183	0.02158795	5.68E-06	0.594916192	0.518596054	0.000962362
cg10973622	chr2	86423274	rs1124686	2	86376474	30	34	19	0.106850887	0.018235943	1.44E-07	0.634666111	0.565835088	4.21E-05
cg10973622	chr2	86423274	rs6547660	2	86383171	25	40	18	0.126251864	0.016782943	1.49E-10	0.699413053	0.64278073	1.01E-07
cg10973622	chr2	86423274	kgp6192132	2	86385668	22	40	21	0.139955169	0.015379752	1.96E-13	0.751328169	0.704476955	2.71E-10
cg10973622	chr2	86423274	kgp8215519	2	86390714	41	31	11	-0.134635712	0.01784097	1.35E-10	0.700269165	0.643798138	9.28E-08
cg10973622	chr2	86423274	kgp4471457	2	86398206	25	40	18	0.126251864	0.016782943	1.49E-10	0.699413053	0.64278073	1.01E-07
cg10973622	chr2	86423274	kgp7295564	2	86398291	22	40	21	0.139955169	0.015379752	1.96E-13	0.751328169	0.704476955	2.71E-10
cg10973622	chr2	86423274	rs12477274	2	86398785	33	34	16	0.124657969	0.017995726	1.80E-09	0.677301797	0.616503584	9.15E-07
cg10973622	chr2	86423274	rs6707029	2	86400084	22	40	21	0.139955169	0.015379752	1.96E-13	0.751328169	0.704476955	2.71E-10
cg10973622	chr2	86423274	GA020441	2	86400824	42	31	10	-0.130739188	0.018547827	1.09E-09	0.681925317	0.621998203	5.85E-07
cg10973622	chr2	86423274	kgp4810302	2	86400824	41	31	11	-0.134635712	0.01784097	1.35E-10	0.700269165	0.643798138	9.28E-08
cg10973622	chr2	86423274	rs2367203	2	86402937	22	40	21	0.139955169	0.015379752	1.96E-13	0.751328169	0.704476955	2.71E-10
cg10973622	chr2	86423274	rs6749090	2	86405804	23	36	20	-0.166020068	0.01030645	2.22E-24	0.885520352	0.862624422	2.30E-20
cg10973622	chr2	86423274	kgp9652721	2	86408385	22	40	21	0.139955169	0.015379752	1.96E-13	0.751328169	0.704476955	2.71E-10
cg10973622	chr2	86423274	kgp9312491	2	86411275	33	34	16	0.124657969	0.017995726	1.80E-09	0.677301797	0.616503584	9.15E-07
cg10973622	chr2	86423274	rs965636	2	86413450	41	31	11	-0.134635712	0.01784097	1.35E-10	0.700269165	0.643798138	9.28E-08
cg10973622	chr2	86423274	rs10175330	2	86414114	23	40	20	0.139838105	0.015384658	2.05E-13	0.751014603	0.704104311	2.82E-10
cg10973622	chr2	86423274	kgp6216014	2	86422816	25	39	19	-0.166760329	0.010447932	7.40E-25	0.883397751	0.861429211	8.54E-21
cg10973622	chr2	86423274	rs9653508	2	86422816	25	39	19	-0.166760329	0.010447932	7.40E-25	0.883397751	0.861429211	8.54E-21
cg10973622	chr2	86423274	rs4402761	2	86422945	22	40	21	0.139955169	0.015379752	1.96E-13	0.751328169	0.704476955	2.71E-10
cg10973622	chr2	86423274	rs4450596	2	86423031	22	40	21	0.139955169	0.015379752	1.96E-13	0.751328169	0.704476955	2.71E-10
cg10973622	chr2	86423274	rs4374375	2	86423154	22	41	20	0.139899469	0.015382176	2.01E-13	0.751177411	0.704297793	2.76E-10
cg10973622	chr2	86423274	rs4544439	2	86423224	22	40	21	0.139955169	0.015379752	1.96E-13	0.751328169	0.704476955	2.71E-10
cg10973622	chr2	86423274	kgp6547162	2	86428218	30	35	18	0.104603549	0.018164097	2.15E-07	0.630488728	0.560870662	5.96E-05
cg10973622	chr2	86423274	exm208321	2	86433240	38	29	16	0.102938065	0.019611478	1.60E-06	0.609006107	0.535340591	0.000332276
cg10973622	chr2	86423274	rs12714176	2	86433240	38	29	16	0.102938065	0.019611478	1.60E-06	0.609006107	0.535340591	0.000332276
cg10973622	chr2	86423274	kgp12417892	2	86438146	39	30	14	-0.114960162	0.019268244	9.35E-08	0.639083441	0.57108467	2.89E-05
cg10973622	chr2	86423274	rs2241432	2	86438146	39	30	14	-0.114960162	0.019268244	9.35E-08	0.639083441	0.57108467	2.89E-05
cg10973622	chr2	86423274	kgp10679246	2	86450140	38	30	15	0.10263241	0.019964255	2.43E-06	0.604406078	0.52987389	0.000472291
cg10973622	chr2	86423274	rs1010239	2	86451502	38	31	14	-0.10424363	0.018975576	6.17E-07	0.619369133	0.547656071	0.000147058
cg10973622	chr2	86423274	rs2042502	2	86459249	40	30	13	-0.107508121	0.019648439	6.72E-07	0.618441793	0.546554015	0.000158343
cg10973622	chr2	86423274	rs1559514	2	86462802	40	30	13	-0.107508121	0.019648439	6.72E-07	0.618441793	0.546554015	0.000158343
cg10973622	chr2	86423274	rs718292	2	86473740	35	32	16	-0.103591613	0.020761791	4.34E-06	0.59794951	0.522200867	0.0007699
cg10973622	chr2	86423274	rs4832265	2	86488265	34	32	17	-0.108923975	0.020491147	1.24E-06	0.611842892	0.538711843	0.000266251
cg10973622	chr2	86423274	rs1863056	2	86491245	35	33	15	-0.104275779	0.021228287	5.82E-06	0.594640186	0.518268047	0.000981592
cg22068400	chr2	90016264	kgp6175189	2	90065400	24	43	16	-0.103338541	0.023533332	3.97E-05	0.526647754	0.437465447	0.004806759
cg12697337	chr2	90016302	kgp6175189	2	90065400	24	43	16	-0.134216525	0.028169977	1.01E-05	0.552854274	0.468609427	0.00155906
cg23719516	chr2	102870456	rs1035131	2	102862641	38	34	11	0.207232432	0.016749357	3.51E-19	0.74064958	0.691786457	1.51E-15
cg23719516	chr2	102870456	rs17689452	2	102864681	38	34	11	0.207232432	0.016749357	3.51E-19	0.74064958	0.691786457	1.51E-15
cg23719516	chr2	102870456	rs12475055	2	102878891	33	34	16	0.217504061	0.006895661	1.02E-42	0.945863176	0.935663484	8.13E-38
cg23719516	chr2	102870456	rs11123915	2	102880823	35	34	14	-0.156893899	0.020165801	5.04E-11	0.555346591	0.471571311	3.85E-08
cg23719516	chr2	102870456	rs1922288	2	102888565	39	31	13	-0.145651187	0.021079174	1.94E-09	0.506642802	0.413691446	9.76E-07
cg23719516	chr2	102870456	kgp12099647	2	102926366	57	22	4	0.185259769	0.02653176	1.43E-09	0.510882735	0.418730207	7.47E-07
cg00160872	chr2	106567892	rs2889606	2	106554990	36	40	7	0.188399277	0.01765829	3.02E-16	0.763739173	0.719226264	7.57E-13
cg00160872	chr2	106567892	kgp5704004	2	106567160	49	27	7	0.154806618	0.01867201	5.87E-12	0.686391253	0.627305548	5.65E-09
cg00160872	chr2	106567892	kgp12282284	2	106567399	49	27	7	0.154806618	0.01867201	5.87E-12	0.686391253	0.627305548	5.65E-09
cg00160872	chr2	106567892	kgp5819875	2	106567919	44	30	9	0.160080795	0.016620243	2.14E-14	0.732978545	0.682670155	3.67E-11
cg00160872	chr2	106567892	rs1079039	2	106568457	47	28	8	0.160724763	0.018935992	2.56E-12	0.693739075	0.636037741	2.67E-09
cg00160872	chr2	106567892	rs4851885	2	106569996	40	32	11	0.176828374	0.015450051	1.33E-17	0.784011931	0.743318526	4.32E-14
cg00160872	chr2	106567892	rs17032053	2	106574745	60	19	4	0.144356832	0.024799613	1.68E-07	0.580146933	0.501044181	4.80E-05
cg10313151	chr2	106882254	kgp8104025	2	106878601	35	35	13	-0.223590307	0.022835669	1.75E-14	0.675875923	0.612033302	3.08E-11
cg10313151	chr2	106882254	rs11694824	2	106886684	30	37	16	-0.217786169	0.023865997	2.61E-13	0.648524211	0.579294131	3.47E-10
cg10313151	chr2	106882254	kgp2422168	2	106886839	35	35	13	-0.221457886	0.023712631	1.09E-13	0.657582588	0.590136734	1.59E-10
cg10313151	chr2	106882254	rs11673736	2	106886935	32	37	14	-0.226710109	0.023298946	2.23E-14	0.673482208	0.609168097	3.81E-11
cg10313151	chr2	106882254	rs7419384	2	106887870	32	33	18	-0.178798199	0.026605526	5.08E-09	0.528029383	0.435065474	2.28E-06
cg03174931	chr2	108446590	rs831971	2	108431941	46	33	4	0.12539196	0.012768904	9.81E-15	0.788099051	0.748175684	1.81E-11
cg03174931	chr2	108446590	rs1659885	2	108433169	32	35	16	0.108619328	0.008605195	1.34E-19	0.846467901	0.817541563	6.20E-16
cg03174931	chr2	108446590	rs831991	2	108437881	33	35	15	0.124697768	0.00736339	2.82E-26	0.901470361	0.882906806	4.24E-22
cg03174931	chr2	108446590	rs831990	2	108438922	30	37	16	0.11309956	0.008904805	9.91E-20	0.847791882	0.81911499	4.73E-16
cg03174931	chr2	108446590	kgp8624494	2	108440138	33	36	14	0.123754229	0.007575308	2.07E-25	0.895630894	0.875967149	2.59E-21
cg03174931	chr2	108446590	rs831989	2	108440138	32	36	15	0.12403788	0.007568681	1.74E-25	0.896154793	0.876589754	2.19E-21
cg03174931	chr2	108446590	rs831987	2	108441772	34	35	14	0.12443285	0.00736936	3.32E-26	0.901002979	0.882351366	4.87E-22
cg03174931	chr2	108446590	kgp3636213	2	108442277	33	36	14	0.123754229	0.007575308	2.07E-25	0.895630894	0.875967149	2.59E-21
cg04879348	chr2	109124576	rs10203795	2	109055717	24	38	20	-0.129689717	0.01723906	2.24E-10	0.840996561	0.808698987	1.45E-07
cg04879348	chr2	109124576	rs10169264	2	109055908	24	38	21	-0.131786982	0.016831582	5.86E-11	0.843002332	0.811602799	4.40E-08
cg04879348	chr2	109124576	kgp4033129	2	109059614	23	38	22	-0.125405056	0.017315557	6.46E-10	0.831167849	0.797401419	3.71E-07
cg04879348	chr2	109124576	rs3820960	2	109064458	25	38	20	-0.130335868	0.016872421	9.00E-11	0.840946486	0.809135783	6.48E-08
cg04879348	chr2	109124576	rs2378113	2	109066424	27	38	18	-0.154859017	0.016773915	1.94E-13	0.868007236	0.841608683	2.67E-10
cg04879348	chr2	109124576	kgp3348255	2	109074364	25	38	20	-0.130335868	0.016872421	9.00E-11	0.840946486	0.809135783	6.48E-08
cg04879348	chr2	109124576	rs10179602	2	109085373	27	38	18	-0.154859017	0.016773915	1.94E-13	0.868007236	0.841608683	2.67E-10
cg04879348	chr2	109124576	kgp12465792	2	109089404	34	43	6	0.114445934	0.024594635	1.66E-05	0.771161381	0.725393658	0.002344288
cg04879348	chr2	109124576	kgp1606445	2	109090111	34	43	6	0.114445934	0.024594635	1.66E-05	0.771161381	0.725393658	0.002344288
cg04879348	chr2	109124576	kgp5108854	2	109099477	34	43	6	0.114445934	0.024594635	1.66E-05	0.771161381	0.725393658	0.002344288
cg04879348	chr2	109124576	rs2577613	2	109099477	34	43	6	0.114445934	0.024594635	1.66E-05	0.771161381	0.725393658	0.002344288
cg04879348	chr2	109124576	kgp1696735	2	109103108	24	39	19	-0.142864606	0.017407286	1.39E-11	0.848282844	0.817465297	1.22E-08
cg04879348	chr2	109124576	kgp1751415	2	109106381	24	39	20	-0.131707217	0.016837178	6.04E-11	0.8428594	0.811431281	4.52E-08
cg04879348	chr2	109124576	kgp14744961	2	109107042	34	43	6	0.114445934	0.024594635	1.66E-05	0.771161381	0.725393658	0.002344288
cg04879348	chr2	109124576	rs2577599	2	109108460	39	38	6	0.11034339	0.023322194	1.25E-05	0.773077616	0.727693139	0.00185036
cg04879348	chr2	109124576	kgp2331974	2	109148976	25	38	20	-0.130335868	0.016872421	9.00E-11	0.840946486	0.809135783	6.48E-08
cg04879348	chr2	109124576	kgp799869	2	109149843	25	39	19	-0.142594284	0.017256939	9.96E-12	0.85121573	0.821458876	9.05E-09
cg04879348	chr2	109124576	rs11123706	2	109150164	35	36	12	-0.118606021	0.022883551	2.31E-06	0.784141466	0.740969759	0.000451805
cg04879348	chr2	109124576	rs13394465	2	109152929	25	39	19	-0.142594284	0.017256939	9.96E-12	0.85121573	0.821458876	9.05E-09
cg04879348	chr2	109124576	rs1347707	2	109153697	23	43	17	0.1294266	0.017764592	5.42E-10	0.832067598	0.798481118	3.17E-07
cg04879348	chr2	109124576	rs13419773	2	109154695	23	43	17	0.1294266	0.017764592	5.42E-10	0.832067598	0.798481118	3.17E-07
cg04879348	chr2	109124576	rs6754683	2	109156275	24	39	20	-0.129398386	0.016822442	1.03E-10	0.840299175	0.80835901	7.30E-08
cg04879348	chr2	109124576	rs2718740	2	109158237	37	40	6	0.110866453	0.023993872	1.86E-05	0.770358371	0.724430045	0.002587259
cg04879348	chr2	109124576	rs1978839	2	109159333	36	40	7	0.11084186	0.02401106	1.89E-05	0.77025191	0.724302292	0.002620246
cg04879348	chr2	109124576	rs12613554	2	109160675	27	38	18	-0.154859017	0.016773915	1.94E-13	0.868007236	0.841608683	2.67E-10
cg04879348	chr2	109124576	kgp3850291	2	109165372	24	39	20	-0.12648413	0.018829686	5.46E-09	0.819930441	0.783916529	2.44E-06
cg04879348	chr2	109124576	rs6747243	2	109170054	23	44	16	0.134097226	0.017634976	1.47E-10	0.838549736	0.806259683	1.00E-07
cg04879348	chr2	109124576	rs1469964	2	109170731	22	40	21	0.136201757	0.017359373	5.48E-11	0.843318565	0.811982278	4.15E-08
cg04879348	chr2	109124576	kgp12280870	2	109173930	27	40	16	0.120877988	0.017997512	5.48E-09	0.819910664	0.783892796	2.44E-06
cg04879348	chr2	109124576	kgp12357381	2	109175742	26	35	22	0.120604649	0.017728144	3.86E-09	0.821806089	0.786167307	1.79E-06
cg04879348	chr2	109124576	kgp8121389	2	109189776	23	38	22	0.14389544	0.018497459	7.20E-11	0.842015509	0.810418611	5.30E-08
cg04879348	chr2	109124576	kgp746937	2	109190027	40	37	6	0.111270459	0.023316935	1.07E-05	0.774080698	0.728896838	0.001634325
cg04879348	chr2	109124576	rs10205370	2	109193507	23	38	22	0.14389544	0.018497459	7.20E-11	0.842015509	0.810418611	5.30E-08
cg04879348	chr2	109124576	rs2718721	2	109197856	41	36	6	0.11265071	0.023757196	1.20E-05	0.77333537	0.728002444	0.001791882
cg04879348	chr2	109124576	rs13413437	2	109198530	25	39	19	-0.142594284	0.017256939	9.96E-12	0.85121573	0.821458876	9.05E-09
cg05515143	chr2	109556404	kgp10633034	2	109579156	39	31	13	0.102096341	0.015801409	1.24E-08	0.573507076	0.493153337	5.02E-06
cg05515143	chr2	109556404	exm-rs260690	2	109579738	39	31	13	0.102096341	0.015801409	1.24E-08	0.573507076	0.493153337	5.02E-06
cg05515143	chr2	109556404	rs260690	2	109579738	39	31	13	0.102096341	0.015801409	1.24E-08	0.573507076	0.493153337	5.02E-06
cg14227325	chr2	113190197	rs3961919	2	113243321	20	43	20	-0.201175286	0.021989305	1.60E-13	0.654442524	0.589337493	2.25E-10
cg14227325	chr2	113190197	kgp3861256	2	113244670	28	44	11	0.163400539	0.024869938	7.92E-09	0.529572743	0.44094152	3.38E-06
cg14227325	chr2	113190197	rs10167775	2	113244670	28	44	11	0.163400539	0.024869938	7.92E-09	0.529572743	0.44094152	3.38E-06
cg14227325	chr2	113190197	rs34179430	2	113259739	44	36	3	0.217267883	0.027916861	4.99E-11	0.592755555	0.516028341	3.82E-08
cg14227325	chr2	113190197	rs13024583	2	113260861	37	40	6	0.183741139	0.027845712	7.05E-09	0.531132776	0.442795473	3.05E-06
cg24553058	chr2	113831203	rs12614012	2	113791108	51	28	4	-0.101418034	0.015406821	7.53E-09	0.670960905	0.608968032	3.23E-06
cg24553058	chr2	113831203	rs1688072	2	113869347	69	11	3	-0.112637217	0.019747286	2.68E-07	0.635972587	0.567387712	7.20E-05
cg27425262	chr2	113953981	rs4849169	2	113953657	28	30	24	0.202062628	0.025699463	4.67E-11	0.58868106	0.507663693	3.61E-08
cg27425262	chr2	113953981	rs4848318	2	113953952	25	32	25	-0.219477282	0.025924638	3.89E-12	0.624447854	0.550475462	3.88E-09
cg27425262	chr2	113953981	rs2241978	2	113954006	25	33	25	-0.231058735	0.024221943	4.18E-14	0.664198579	0.59904308	6.67E-11
cg27425262	chr2	113953981	rs3828188	2	113954247	25	33	25	-0.231058735	0.024221943	4.18E-14	0.664198579	0.59904308	6.67E-11
cg27425262	chr2	113953981	rs3828189	2	113954496	25	33	25	-0.231058735	0.024221943	4.18E-14	0.664198579	0.59904308	6.67E-11
cg27425262	chr2	113953981	rs902696	2	113954879	25	33	25	-0.231058735	0.024221943	4.18E-14	0.664198579	0.59904308	6.67E-11
cg27425262	chr2	113953981	rs902695	2	113955074	25	33	25	-0.231058735	0.024221943	4.18E-14	0.664198579	0.59904308	6.67E-11
cg27425262	chr2	113953981	rs12612729	2	113957048	27	32	23	0.208148597	0.025979143	2.52E-11	0.599346996	0.520430495	2.08E-08
cg27425262	chr2	113953981	kgp11154808	2	113957198	25	33	25	-0.210356811	0.026260319	2.30E-11	0.595511722	0.517028921	1.92E-08
cg27425262	chr2	113953981	kgp10158272	2	113962071	26	33	24	0.208198269	0.027211697	1.02E-10	0.577376499	0.495374924	7.27E-08
cg27425262	chr2	113953981	rs12620738	2	113963739	25	34	24	0.21942681	0.026356156	6.23E-12	0.610781317	0.535261274	5.97E-09
cg27425262	chr2	113953981	kgp10512860	2	113973632	25	34	24	0.21942681	0.026356156	6.23E-12	0.610781317	0.535261274	5.97E-09
cg27425262	chr2	113953981	kgp12319486	2	113973964	26	33	24	0.211682816	0.027369864	7.26E-11	0.581637119	0.500462231	5.34E-08
cg27425262	chr2	113953981	rs895412	2	113973964	27	32	24	0.20057278	0.02813456	8.90E-10	0.549702363	0.462331179	4.91E-07
cg27425262	chr2	113953981	rs1110839	2	113994417	29	27	27	-0.174324504	0.026588931	9.35E-09	0.5176098	0.424011701	3.91E-06
cg21482265	chr2	113992762	rs4849179	2	113985170	36	39	8	0.104160951	0.014053713	2.38E-10	0.598993774	0.523441876	1.53E-07
cg21482265	chr2	113992762	rs2863243	2	113989267	36	39	8	0.104160951	0.014053713	2.38E-10	0.598993774	0.523441876	1.53E-07
cg11763394	chr2	113992921	kgp1178402	2	113968803	54	25	4	0.12906868	0.020619372	2.84E-08	0.515887288	0.424677647	1.03E-05
cg11763394	chr2	113992921	kgp6020046	2	113975110	51	25	4	0.137823879	0.021419447	1.62E-08	0.521950519	0.427789258	6.32E-06
cg11763394	chr2	113992921	rs4849179	2	113985170	36	39	8	0.142672344	0.013615356	6.55E-16	0.707097087	0.65191248	1.53E-12
cg11763394	chr2	113992921	rs2863243	2	113989267	36	39	8	0.142672344	0.013615356	6.55E-16	0.707097087	0.65191248	1.53E-12
cg11763394	chr2	113992921	kgp7857664	2	113999736	48	28	6	0.118317127	0.018915203	3.03E-08	0.513150779	0.420076663	1.09E-05
cg21550016	chr2	113992930	kgp1178402	2	113968803	54	25	4	0.133827062	0.02073011	1.27E-08	0.522862718	0.432967288	5.12E-06
cg21550016	chr2	113992930	kgp6020046	2	113975110	51	25	4	0.142644203	0.02150918	7.28E-09	0.527616954	0.434571808	3.13E-06
cg21550016	chr2	113992930	rs4849179	2	113985170	36	39	8	0.144719528	0.013900233	8.63E-16	0.702316742	0.64623149	1.96E-12
cg21550016	chr2	113992930	rs2863243	2	113989267	36	39	8	0.144719528	0.013900233	8.63E-16	0.702316742	0.64623149	1.96E-12
cg21550016	chr2	113992930	kgp7857664	2	113999736	48	28	6	0.118461844	0.019392122	5.48E-08	0.500895022	0.405477894	1.82E-05
cg19083407	chr2	113993142	rs4849179	2	113985170	36	39	8	0.136320867	0.016492814	6.54E-12	0.608519455	0.534762251	6.22E-09
cg19083407	chr2	113993142	rs2863243	2	113989267	36	39	8	0.136320867	0.016492814	6.54E-12	0.608519455	0.534762251	6.22E-09
cg07594247	chr2	113993304	rs4849179	2	113985170	36	39	8	0.130524016	0.01600875	1.05E-11	0.5917189	0.514796373	9.48E-09
cg07594247	chr2	113993304	rs2863243	2	113989267	36	39	8	0.130524016	0.01600875	1.05E-11	0.5917189	0.514796373	9.48E-09
cg17445212	chr2	113993313	rs4849179	2	113985170	36	39	8	0.105017937	0.01237884	2.61E-12	0.64782742	0.581476064	2.71E-09
cg17445212	chr2	113993313	rs2863243	2	113989267	36	39	8	0.105017937	0.01237884	2.61E-12	0.64782742	0.581476064	2.71E-09
cg02675527	chr2	114030824	kgp1178402	2	113968803	54	25	4	-0.115740988	0.018503899	2.89E-08	0.592787633	0.516066463	1.05E-05
cg02675527	chr2	114030824	kgp6020046	2	113975110	51	25	4	-0.127400491	0.018906381	4.71E-09	0.611593496	0.535089184	2.14E-06
cg02675527	chr2	114030824	kgp6909914	2	113977454	48	31	4	-0.106317602	0.018213528	1.57E-07	0.572834749	0.492354339	4.54E-05
cg02675527	chr2	114030824	rs4849179	2	113985170	36	39	8	-0.125976433	0.012516419	3.57E-15	0.741461779	0.69275168	7.23E-12
cg02675527	chr2	114030824	rs2863242	2	113989236	54	26	3	-0.124601735	0.019775103	2.40E-08	0.594950751	0.518637125	8.90E-06
cg02675527	chr2	114030824	rs2863243	2	113989267	36	39	8	-0.125976433	0.012516419	3.57E-15	0.741461779	0.69275168	7.23E-12
cg02675527	chr2	114030824	kgp7857664	2	113999736	48	28	6	-0.104641277	0.017122243	5.43E-08	0.587148007	0.508220421	1.80E-05
cg02675527	chr2	114030824	rs4848320	2	114010791	48	30	5	-0.100269228	0.020823753	8.38E-06	0.52238066	0.432394407	0.001331151
cg09704166	chr2	114031854	kgp6020046	2	113975110	51	25	4	-0.173091407	0.02970523	1.84E-07	0.509444502	0.412819934	5.20E-05
cg09704166	chr2	114031854	rs4849179	2	113985170	36	39	8	-0.172552161	0.020658625	4.53E-12	0.638461132	0.570345113	4.47E-09
cg09704166	chr2	114031854	rs2863243	2	113989267	36	39	8	-0.172552161	0.020658625	4.53E-12	0.638461132	0.570345113	4.47E-09
cg23456409	chr2	120436430	rs2860875	2	120364042	55	24	4	-0.119131591	0.013643039	9.18E-13	0.773129553	0.730385845	1.06E-09
cg23456409	chr2	120436430	kgp6042553	2	120369105	62	17	4	-0.124488254	0.015592987	2.14E-11	0.751746917	0.704974597	1.80E-08
cg23456409	chr2	120436430	rs17660087	2	120369105	62	17	4	-0.124488254	0.015592987	2.14E-11	0.751746917	0.704974597	1.80E-08
cg23456409	chr2	120436430	rs939775	2	120408400	57	19	7	-0.11206942	0.015044703	2.03E-10	0.735297076	0.685425511	1.33E-07
cg23456409	chr2	120436430	rs1521911	2	120409351	57	19	7	-0.11206942	0.015044703	2.03E-10	0.735297076	0.685425511	1.33E-07
cg23456409	chr2	120436430	exm223714	2	120409616	59	21	3	-0.138546289	0.017263022	1.79E-11	0.75299827	0.706461712	1.53E-08
cg23456409	chr2	120436430	kgp130595	2	120409616	59	21	3	-0.138546289	0.017263022	1.79E-11	0.75299827	0.706461712	1.53E-08
cg23456409	chr2	120436430	rs11686014	2	120409616	60	20	3	-0.138457002	0.01725389	1.80E-11	0.752970712	0.706428962	1.54E-08
cg23456409	chr2	120436430	rs11678053	2	120416787	56	23	4	-0.102191618	0.017582925	1.74E-07	0.679384231	0.618978361	4.95E-05
cg23456409	chr2	120436430	rs7596716	2	120418222	51	25	7	-0.102607613	0.015916055	1.32E-08	0.701951509	0.645797445	5.29E-06
cg23456409	chr2	120436430	kgp5568318	2	120431150	62	17	4	-0.127678139	0.016617471	7.58E-11	0.74262641	0.694135733	5.55E-08
cg23456409	chr2	120436430	kgp1182770	2	120434403	62	17	4	-0.127678139	0.016617471	7.58E-11	0.74262641	0.694135733	5.55E-08
cg23456409	chr2	120436430	rs1568539	2	120435393	51	25	7	-0.102607613	0.015916055	1.32E-08	0.701951509	0.645797445	5.29E-06
cg23456409	chr2	120436430	kgp3624069	2	120438515	61	17	5	-0.127916316	0.01663535	7.39E-11	0.742813539	0.694358119	5.42E-08
cg23456409	chr2	120436430	kgp5095897	2	120442116	51	25	7	-0.111072171	0.015365458	5.11E-10	0.728234888	0.677032766	3.01E-07
cg23456409	chr2	120436430	rs2177095	2	120443014	52	23	8	-0.104724567	0.015944876	8.00E-09	0.706141043	0.650776312	3.41E-06
cg23456409	chr2	120436430	rs939778	2	120443443	51	24	8	-0.102050636	0.015827534	1.31E-08	0.701981592	0.645833197	5.27E-06
cg23456409	chr2	120436430	rs4849799	2	120465777	62	17	4	-0.120238715	0.014413562	4.73E-12	0.762229335	0.717431964	4.65E-09
cg11380483	chr2	127933992	kgp8617322	2	127934102	59	21	3	0.103287239	0.009087376	1.83E-17	0.810617033	0.774936185	5.78E-14
cg25277809	chr2	128453484	kgp6356270	2	128435649	58	22	3	0.184528667	0.031351813	1.29E-07	0.50371132	0.410207655	3.84E-05
cg25277809	chr2	128453484	rs7557992	2	128445585	35	38	10	0.141109619	0.022782227	3.71E-08	0.520915253	0.430652909	1.30E-05
cg05962382	chr2	130345044	kgp7506344	2	130326385	24	42	17	-0.105661823	0.009223202	1.28E-17	0.76795901	0.724241143	4.15E-14
cg05962382	chr2	130345044	kgp6898067	2	130335397	24	42	17	-0.105661823	0.009223202	1.28E-17	0.76795901	0.724241143	4.15E-14
cg05962382	chr2	130345044	kgp11029992	2	130369552	27	41	15	-0.101990158	0.010088728	2.98E-15	0.728593407	0.677458831	6.11E-12
cg05962382	chr2	130345044	rs1989892	2	130375149	28	40	15	-0.101779854	0.010202658	5.16E-15	0.724274894	0.672326686	1.01E-11
cg05962382	chr2	130345044	rs1012734	2	130376011	27	41	15	-0.101990158	0.010088728	2.98E-15	0.728593407	0.677458831	6.11E-12
cg05962382	chr2	130345044	rs2521934	2	130376928	17	50	16	0.101663977	0.011977244	2.56E-12	0.670577176	0.608512006	2.67E-09
cg05962382	chr2	130345044	kgp11560528	2	130387775	27	42	14	-0.100866622	0.010782274	6.77E-14	0.703128489	0.647196176	1.03E-10
cg05962382	chr2	130345044	rs2079029	2	130387775	27	42	14	-0.100866622	0.010782274	6.77E-14	0.703128489	0.647196176	1.03E-10
cg05903289	chr2	130345205	kgp7506344	2	130326385	24	42	17	-0.102059638	0.012156634	3.78E-12	0.607577946	0.533643356	3.79E-09
cg05903289	chr2	130345205	kgp6898067	2	130335397	24	42	17	-0.102059638	0.012156634	3.78E-12	0.607577946	0.533643356	3.79E-09
cg07128973	chr2	130901432	rs10198499	2	130943513	22	46	15	0.103123779	0.009684979	3.29E-16	0.783228172	0.742387103	8.19E-13
cg03206401	chr2	130956119	kgp3600139	2	130947037	31	44	8	-0.187879819	0.023407453	1.79E-11	0.523371834	0.433572324	1.53E-08
cg03206401	chr2	130956119	rs7419565	2	130953022	31	43	9	-0.195627859	0.021510008	2.01E-13	0.580830785	0.501856875	2.76E-10
cg03206401	chr2	130956119	kgp3670075	2	130959000	31	43	9	-0.195627859	0.021510008	2.01E-13	0.580830785	0.501856875	2.76E-10
cg03206401	chr2	130956119	kgp9162034	2	130979573	26	45	11	-0.178796418	0.023375377	9.51E-11	0.503528132	0.408614393	6.80E-08
cg14013597	chr2	131046122	rs938868	2	131044486	29	42	12	0.104155289	0.014398223	5.00E-10	0.515914513	0.424710001	2.95E-07
cg14013597	chr2	131046122	rs4324352	2	131050242	30	42	11	0.114856391	0.013940897	7.31E-12	0.570904326	0.490060213	6.86E-09
cg14013597	chr2	131046122	rs1878695	2	131053966	30	42	11	0.116760991	0.013538322	1.44E-12	0.59036778	0.513190695	1.59E-09
cg14013597	chr2	131046122	rs13026054	2	131055763	21	42	20	0.10176097	0.013775553	2.63E-10	0.524687854	0.435136291	1.68E-07
cg14013597	chr2	131046122	rs870889	2	131059121	23	44	16	0.102767909	0.013122575	4.07E-11	0.549347842	0.464442363	3.19E-08
cg14013597	chr2	131046122	rs10178745	2	131063169	30	42	11	0.116760991	0.013538322	1.44E-12	0.59036778	0.513190695	1.59E-09
cg14013597	chr2	131046122	rs13022580	2	131063801	28	44	10	0.120027584	0.013558707	6.24E-13	0.60014598	0.523703299	7.49E-10
cg14013597	chr2	131046122	rs12993519	2	131066450	29	41	13	0.108922959	0.014235923	8.68E-11	0.539494872	0.452733036	6.27E-08
cg14013597	chr2	131046122	kgp6665432	2	131067854	30	41	12	0.105630099	0.014766943	7.02E-10	0.511234322	0.419148035	3.99E-07
cg24532904	chr2	131181518	rs13388603	2	131112426	71	9	3	-0.14815605	0.023319737	1.93E-08	0.595212715	0.518948444	7.39E-06
cg24532904	chr2	131181518	rs13406959	2	131124969	74	6	3	-0.168934359	0.022185922	1.01E-10	0.651370887	0.585687141	7.19E-08
cg24532904	chr2	131181518	rs13407656	2	131125791	72	8	3	-0.164831744	0.021756315	1.19E-10	0.649769819	0.583784423	8.30E-08
cg24532904	chr2	131181518	rs11890352	2	131126915	71	8	3	-0.164776252	0.021911746	1.63E-10	0.649043655	0.58194906	1.09E-07
cg24532904	chr2	131181518	kgp14619490	2	131128201	70	10	3	-0.173426641	0.021917328	2.89E-11	0.663639253	0.600266938	2.34E-08
cg24532904	chr2	131181518	kgp14886715	2	131128498	69	11	3	-0.161885044	0.021812246	2.28E-10	0.643228514	0.576010698	1.47E-07
[truncated: 22,189 more rows]
