# Supplementary material for: Mapping methylation quantitative trait loci in cardiac tissues nominates risk loci and biological pathways in congenital heart disease
Source: BMC Genom Data. 2021 Jun 10;22:20. doi: 10.1186/s12863-021-00975-2 (PMC8194170; doi:10.1186/s12863-021-00975-2)
Supplement: Supplementary file 8 — Additional file 8: Table S2. CpG sites identified with potential causal effect on CHD risk by Two-sample Mendelian Randomization. Available for download at https://github.com/liming81/Heart_mQTL. [file 12863_2021_975_MOESM8_ESM.csv]

CpG_site	chr_CpG	BP_CpG	Gene_CpG	#_of_instrumental_SNPs	SNP	chr_SNP	BP_SNP	Gene_SNP	beta1	se1	p.MR.1	p.heter.1	beta2	se2	p.MR.2	p.heter.2
cg19432688	chr2	1763410	PXDN & MYT1L	7					-1.191086325	0.368861176	0.001241843	0.999873173	-2.073084981	0.489718635	2.30E-05	0.926393096
					kgp10403705	2	1733277	PXDN	-1.035527947	0.983935263	0.2926		-2.965744469	1.234170417	0.01626
					kgp1263645	2	1737136	PXDN	-1.365336208	1.048371121	0.1928		-1.543773937	1.396031569	0.2688
					kgp107964	2	1745504	PXDN	-1.449986501	0.966621836	0.1336		-1.541884499	1.259839893	0.221
					kgp2073686	2	1749259	PXDN	-1.064310312	0.877741881	0.2253		-1.767973011	1.161888629	0.1281
					kgp8779942	2	1754932	PXDN	-1.027542931	0.929010858	0.2687		-1.142841639	1.346726592	0.3961
					kgp2133525	2	1772199	PXDN & MYT1L	-1.287410126	0.965287294	0.1823		-2.759645349	1.293972753	0.03295
					exm-rs6735179	2	1777150	PXDN & MYT1L	-1.16099247	1.113247124	0.297		-2.799328874	1.442342678	0.05228
cg03174931	chr2	108446590	RGPD4	2					-0.141374255	0.960707366	0.88300856	0.874922669	3.67377872	0.888201482	3.53E-05	0.986687514
					rs831971	2	108431941	GACAT1	0.101066116	1.815257928	0.9556		3.658481675	1.276479431	0.004156
					rs831990	2	108438922	GACAT1	-0.235701116	1.132279292	0.8351		3.688136719	1.23667906	0.002861
cg23456409	chr2	120436430	TMEM177	5					-0.239189656	0.584518949	0.682387242	0.965939949	-2.713067946	0.636754944	2.04E-05	0.876886555
					rs2860875	2	120364042	CFAP221	-0.570474424	1.273170932	0.6541		-2.591272712	1.40192927	0.06455
					rs1521911	2	120409351	CFAP221	-0.406658452	1.291726385	0.7529		-2.925004327	1.363615744	0.03195
					rs11678053	2	120416787	CFAP221	-0.312683335	1.601480083	0.8452		-3.503842905	1.524831527	0.02157
					kgp5095897	2	120442116	TMEM177	-0.568570473	1.263838767	0.6528		-3.114183002	1.362546908	0.02228
					rs4849799	2	120465777	TMEM177	0.537603283	1.199809919	0.6541		-1.364684372	1.489002729	0.3594
cg00598125	chr6	32555411	HLA-DRB1	7					0.13099075	0.20639435	0.525648571	0.758119535	0.957430464	0.230507315	3.27E-05	0.995931438
					kgp10246631	6	32504218	HLA-DRB5	0.084880953	1.337544898	0.9494		0.966024309	0.829875547	0.2444
					kgp3830872	6	32519391	HLA-DRB6	-0.26746998	0.68573356	0.6965		1.273187677	0.726937293	0.07987
					kgp11968335	6	32554197	HLA-DRB1	-0.305915897	0.491055319	0.5333		1.001628448	0.540274747	0.06375
					kgp12271317	6	32561327	HLA-DRB1	0.512787234	0.397464525	0.197		0.654065777	0.511732423	0.2012
					rs9270894	6	32571872	HLA-DRB1	0.523443009	0.444730685	0.2392		0.942140276	0.511808577	0.06565
					kgp132887	6	32578970	HLA-DRB1 & HLA-DQA1	-0.178803396	0.661406073	0.7869		1.156752024	0.716028401	0.1062
					kgp7143578	6	32589959	HLA-DRB1 & HLA-DQA1	-0.20829533	0.580220442	0.7196		0.984477582	0.637123434	0.1223
cg14500486	chr6	159655392	FNDC1	3					-1.172714462	0.634869064	0.064721736	0.971686412	3.572016472	0.814690294	1.16E-05	0.988880407
					kgp4959512	6	159610904	FNDC1	-1.25903722	1.099342784	0.2521		3.402064244	1.419301896	0.01653
					rs444245	6	159642963	FNDC1	-1.283347906	1.046779438	0.2202		3.688796428	1.455955015	0.01129
					rs625284	6	159703373	FNDC1 & LINC02529	-0.940057646	1.161712079	0.4184		3.626386348	1.362726712	0.007788
cg07249765	chr7	4244643	SDK1	7					0.345282744	0.129445942	0.007644303	0.981458189	0.690970432	0.158009226	1.23E-05	0.8950104
					kgp3329571	7	4235691	SDK1	0.455329903	0.341636075	0.1826		0.602490881	0.419662169	0.1511
					kgp1837143	7	4235710	SDK1	0.195701388	0.294945903	0.507		0.655248397	0.366602103	0.07388
					kgp2953047	7	4239039	SDK1	0.315669217	0.311321962	0.3106		0.408667202	0.398153352	0.3047
					rs17134567	7	4243758	SDK1	0.375803424	0.227804909	0.09901		0.733911408	0.278487021	0.008405
					kgp11550023	7	4243948	SDK1	0.394541663	0.315771903	0.2115		0.94902418	0.35962564	0.008317
cg02194908	chr16	1276278	TPSB2	5					0.294618524	0.480197032	0.539521494	0.49400268	2.51788272	0.606508424	3.30E-05	0.45265368
					kgp16429304	16	1288795	TPSAB1	0.87697936	0.858489902	0.307		1.562960542	1.088406398	0.151
					rs3760122	16	1288881	TPSAB1	-0.867810035	1.194421285	0.4675		3.725181511	1.479028979	0.01178
					kgp12051289	16	1297060	TPSAB1	-1.569575323	1.494467947	0.2936		5.231991442	1.909749831	0.006151
					kgp10897964	16	1307296	TPSD1	0.630922482	1.07919205	0.5588		2.035507547	1.343315776	0.1297
					kgp2834339	16	1307404	TPSD1	0.881259746	1.014007327	0.3848		2.139744945	1.303171619	0.1006
cg16303742	chr3	15540471	COLQ & MIR4270	4					1.688751979	0.388928471	1.41E-05	0.896027656	1.125246245	0.541154554	0.037585783	0.94476262
					rs9847828	3	15537992	COLQ & MIR4270	2.034061726	0.736386909	0.005741		0.660195595	1.11056781	0.5522
					rs6777812	3	15542290	COLQ & MIR4270	1.516520714	1.182032306	0.1995		0.950730678	1.471791942	0.5183
					rs12629790	3	15559169	COLQ & MIR4270	2.048083486	1.022901206	0.04526		1.78108019	1.619055292	0.2713
					kgp2502747	3	15572072	COLQ & MIR4270 & HACL1	1.411902652	0.568388898	0.01299		1.243051454	0.753603496	0.09905
cg14240646	chr10	27532245	LRRC37A6P	7					1.270493037	0.294151766	1.57E-05	0.948647988	-0.640329453	0.465714196	0.169149797	0.884075148
					rs7922972	10	27467990	MASTL	1.082361835	0.83931996	0.1972		0.217805462	1.596739102	0.8915
					rs1557169	10	27474078	MASTL	1.059441219	0.724939203	0.1439		0.167266421	1.320468672	0.8992
					kgp4630518	10	27487072	ACBD5	1.249701453	0.97536402	0.2001		NA	NA	NA
					kgp8915809	10	27497074	ACBD5	1.323190049	0.584640392	0.02362		-0.184125809	0.967075207	0.849
					rs1144508	10	27533466	LRRC37A6P	1.741474737	0.931507211	0.06155		-1.582853845	1.183552032	0.1811
					rs10829219	10	27560120	ARMC4P1	0.784043475	0.713462882	0.2718		-1.036867978	0.906499018	0.2527
					kgp5431612	10	27567902	ARMC4P1	2.102251386	0.936101976	0.02472		-0.845238506	1.245297704	0.4973
cg27502298	chr12	9555721	LOC728715	4					1.145107518	0.264652102	1.51E-05	0.820308841	-1.051842273	0.390268373	0.007035129	0.949325981
					kgp7621043	12	9528726	LOC101928030	1.098708366	0.48964625	0.02484		NA	NA	NA
					kgp424409	12	9538475	LINC02367	0.781173465	0.513376935	0.1281		-0.98869545	0.634879207	0.1194
					kgp3732838	12	9601104	DDX12P	1.443970706	0.549796352	0.00863		-0.95036731	0.683184775	0.1642
					kgp9751750	12	9605283	DDX12P	1.34007701	0.576969787	0.0202		-1.244454217	0.717566156	0.08287
cg02349334	chr13	76363851	LMO7	5					1.882607149	0.371135283	3.92E-07	0.896627797	-0.821657122	0.523267909	0.116358878	0.993781014
					rs530855	13	76337780	LMO7	2.183908033	0.925981563	0.01835		-0.143680661	2.300523999	0.9502
					rs9318373	13	76363721	LMO7	1.740751649	0.659206005	0.008274		-0.837563348	0.861422457	0.3309
					rs660942	13	76373924	LMO7	1.307175739	0.829823986	0.1152		-0.708726791	1.127438627	0.5296
					kgp9606293	13	76391057	LMO7	2.033734425	0.806214525	0.01165		-1.154852242	1.039105084	0.2664
					rs9600564	13	76435635	LMO7	2.60371469	1.116782365	0.01973		-0.540892988	1.575735524	0.7314
cg14717069	chr13	103945151	SLC10A2 & LINC01309	7					-1.169162578	0.257538461	5.63E-06	0.998557884	0.740525537	0.348594428	0.033643533	0.997634891
					rs2390878	13	103902872	SLC10A2 & LINC01309	-1.15517609	0.718933177	0.1081		0.211627059	1.142127244	0.853
					rs2806337	13	103907420	SLC10A2 & LINC01309	-1.400786648	0.634479056	0.02726		0.857515276	0.803883225	0.2861
					kgp9422006	13	103934483	SLC10A2 & LINC01309	-1.076842871	0.924683481	0.2442		NA	NA	NA
					rs1529287	13	103945220	SLC10A2 & LINC01309	-1.309891249	0.571135314	0.02182		0.717707953	0.730259694	0.3257
					rs4427665	13	103952874	SLC10A2 & LINC01309	-1.221685336	0.8319932	0.142		0.990626871	1.056008114	0.3482
					rs4772539	13	103961223	SLC10A2 & LINC01309	-0.89693621	0.592542556	0.1301		0.793109524	0.727906627	0.2759
					rs1888323	13	103967824	SLC10A2 & LINC01309	-1.088278161	0.685148916	0.1122		0.69568946	0.892315953	0.4356
Column E: # of instrumental SNPs
beta1: Wald ratio estimate with GWAS phase1
se1: standard error estiamte of Wald ratio with GWAS phase1
p.MR1: p-value for MR with GWAS phase 1
p.heter.1: test of heterogeneity among multiple instrumental SNPs
