# Supplementary material for: Mapping methylation quantitative trait loci in cardiac tissues nominates risk loci and biological pathways in congenital heart disease
Source: BMC Genom Data. 2021 Jun 10;22:20. doi: 10.1186/s12863-021-00975-2 (PMC8194170; doi:10.1186/s12863-021-00975-2)
Supplement: Supplementary file 9 — Additional file 9: Table S3. Association between GWAS identified SNPs (Lupo et al. 2019) and nearby CpG sites. Available for download at https://github.com/liming81/Heart_mQTL. [file 12863_2021_975_MOESM9_ESM.csv]

CpG_site	chr_CpG	BP_CpG	SNP	chr_SNP	BP_SNP	nAA	nAB	nBB	beta	std	p-value	R2	R2.adj
ch.1.118680314R	chr1	118878791	rs2474937	1	118902978	42	37	4	0.000258082	0.000919122	0.779710053	0.649245602	0.58316144
cg22076422	chr3	63399168	rs1975649	3	63438886	40	37	6	-0.000362812	0.006084333	0.952622233	0.771623479	0.728596018
cg06185146	chr3	63428305	rs1975649	3	63438886	40	37	6	-0.00015198	0.009367818	0.987102769	0.604397791	0.529864042
cg11282156	chr3	63428840	rs1975649	3	63438886	40	37	6	-0.008356869	0.008292379	0.317082586	0.650204949	0.584301533
cg19467202	chr3	63428907	rs1975649	3	63438886	40	37	6	-0.017146762	0.008427972	0.045745722	0.563829873	0.481652892
cg23430388	chr3	63429828	rs1975649	3	63438886	40	37	6	-0.008422761	0.007875286	0.288563514	0.767525527	0.723725988
cg27516221	chr3	63449672	rs1975649	3	63438886	40	37	6	0.001180495	0.002791127	0.67365015	0.808847422	0.772833168
cg12895674	chr3	63496618	rs1975649	3	63438886	40	37	6	0.000876056	0.005180871	0.866217202	0.529680668	0.44106978
cg18195566	chr4	4573769	rs870142	4	4648047	50	29	4	0.000744621	0.001591618	0.64137422	0.88831979	0.867278591
cg15139668	chr4	4577005	rs870142	4	4648047	50	29	4	0.002183384	0.003720445	0.559212366	0.926233091	0.912334978
cg07914772	chr4	4577273	rs870142	4	4648047	50	29	4	-0.000427962	0.002066707	0.836561628	0.746646557	0.6989133
cg02757456	chr4	4577434	rs870142	4	4648047	50	29	4	-0.00570227	0.011787449	0.630089577	0.397799104	0.284340964
cg25664381	chr4	4577473	rs870142	4	4648047	50	29	4	0.002575636	0.007985019	0.748004997	0.330090037	0.203875117
cg20078879	chr4	4580814	rs870142	4	4648047	50	29	4	0.004728279	0.004883282	0.336297097	0.763862236	0.719372513
cg07652189	chr4	4587217	rs870142	4	4648047	50	29	4	-0.007590922	0.006197477	0.224800364	0.649502907	0.583467223
cg00699947	chr4	4592560	rs870142	4	4648047	50	29	4	-0.003567807	0.003838089	0.355829845	0.678477693	0.617901026
cg17123334	chr4	4595674	rs870142	4	4648047	50	29	4	-0.016102502	0.006304338	0.012854802	0.734550226	0.684537949
cg01314597	chr4	4609712	rs870142	4	4648047	50	29	4	0.006123554	0.004612141	0.188652025	0.763050753	0.718408141
cg05032625	chr4	4619102	rs870142	4	4648047	50	29	4	0.001376224	0.002983166	0.646012823	0.458732595	0.356754678
cg25793736	chr4	4629206	rs870142	4	4648047	50	29	4	0.020114153	0.006419333	0.002536766	0.808199803	0.772063534
cg15854548	chr4	4643278	rs870142	4	4648047	50	29	4	-0.070418619	0.006769653	8.96E-16	0.764164388	0.719731592
cg27661394	chr4	4661952	rs870142	4	4648047	50	29	4	-0.001955978	0.010666294	0.855038162	0.740373504	0.691458367
cg22767348	chr4	4669484	rs870142	4	4648047	50	29	4	-0.000649517	0.015689157	0.967097302	0.593250945	0.516617065
cg22685659	chr4	4669603	rs870142	4	4648047	50	29	4	0.007239406	0.009416141	0.444618239	0.86005498	0.833688527
cg04596201	chr4	4669636	rs870142	4	4648047	50	29	4	0.008704739	0.007619345	0.257214818	0.88745042	0.866245427
cg05870398	chr4	4670703	rs870142	4	4648047	50	29	4	-0.001013091	0.002796985	0.718303337	0.38949641	0.274473994
cg11688944	chr4	4670855	rs870142	4	4648047	50	29	4	0.010062	0.007542583	0.18658189	0.645718244	0.578969508
cg09062218	chr4	4671041	rs870142	4	4648047	50	29	4	0.003510808	0.006054859	0.563915721	0.845656972	0.816577851
cg21896720	chr4	4673378	rs870142	4	4648047	50	29	4	0.003126529	0.002846182	0.275804903	0.784701638	0.744138178
cg17714291	chr4	4675119	rs870142	4	4648047	50	29	4	0.020492015	0.01290726	0.116941237	0.541540518	0.455164094
cg10307662	chr4	4679628	rs870142	4	4648047	50	29	4	-0.013439909	0.010172913	0.190817019	0.728112568	0.6768874
cg19758317	chr4	4690527	rs870142	4	4648047	50	29	4	0.00959711	0.0076823	0.215795141	0.625920061	0.555441232
cg14436098	chr4	4690634	rs870142	4	4648047	50	29	4	0.010534498	0.005057124	0.040949672	0.594802298	0.518460702
cg23864752	chr4	4695575	rs870142	4	4648047	50	29	4	-0.004121314	0.006253002	0.51202928	0.774273006	0.731744731
cg12901174	chr4	4721671	rs870142	4	4648047	50	29	4	0.009658155	0.008539317	0.261961731	0.793450563	0.754535452
cg03428047	chr4	140730656	rs1531070	4	140795327	47	29	7	-0.001816303	0.006524301	0.78154521	0.615060425	0.542535578
cg10136560	chr4	140737518	rs1531070	4	140795327	47	29	7	0.004705939	0.00419755	0.26612537	0.706028657	0.650642752
cg02365754	chr4	140738168	rs1531070	4	140795327	47	29	7	-0.001085601	0.001512286	0.475270676	0.706321302	0.650990533
cg16650096	chr4	140745554	rs1531070	4	140795327	47	29	7	0.015019366	0.010061004	0.140040353	0.831647887	0.799929372
cg19780308	chr4	140754450	rs1531070	4	140795327	47	29	7	-0.010352068	0.003757358	0.00749621	0.548946038	0.463964857
cg14497545	chr4	140754475	rs1531070	4	140795327	47	29	7	-0.00966743	0.008024078	0.232395644	0.963090538	0.956136581
cg12912920	chr4	140762680	rs1531070	4	140795327	47	29	7	0.02146648	0.011214149	0.059738374	0.867196319	0.842175336
cg12695566	chr4	140770015	rs1531070	4	140795327	47	29	7	-0.014570989	0.005699573	0.012777208	0.701064551	0.644743379
cg22037752	chr4	140777468	rs1531070	4	140795327	47	29	7	0.001402813	0.00313346	0.655780739	0.741555096	0.692862578
cg21429780	chr4	140779949	rs1531070	4	140795327	47	29	7	-0.004904482	0.002918763	0.097415578	0.838977548	0.808639985
cg22722731	chr4	140781201	rs1531070	4	140795327	47	29	7	7.03E-05	0.003636459	0.984632712	0.793126678	0.754150545
cg22069286	chr4	140781209	rs1531070	4	140795327	47	29	7	0.004538542	0.004787266	0.346415324	0.76885234	0.725302781
cg19387239	chr4	140781385	rs1531070	4	140795327	47	29	7	0.002011251	0.002247417	0.373942941	0.542967284	0.45685967
cg26807831	chr4	140781432	rs1531070	4	140795327	47	29	7	-0.000304841	0.004801075	0.949556547	0.499109131	0.404738388
cg02876341	chr4	140783585	rs1531070	4	140795327	47	29	7	0.001289542	0.005131039	0.802312254	0.704272649	0.648555902
cg26131315	chr4	140787316	rs1531070	4	140795327	47	29	7	-0.003432004	0.003247608	0.29429833	0.366468775	0.247107819
cg19007141	chr4	140808552	rs1531070	4	140795327	47	29	7	-0.014904199	0.011072779	0.182701419	0.842708504	0.813073874
cg20054111	chr4	140829046	rs1531070	4	140795327	47	29	7	-0.005057747	0.003462917	0.148678879	0.628918355	0.559004422
cg18726079	chr4	140834011	rs1531070	4	140795327	47	29	7	-0.00473483	0.00343596	0.172648908	0.619271874	0.547540488
cg18127159	chr4	140834822	rs1531070	4	140795327	47	29	7	0.00920469	0.008017617	0.254909353	0.581349224	0.50247299
cg19755714	chr4	140842902	rs1531070	4	140795327	47	29	7	-0.007533256	0.005093216	0.14367093	0.564522633	0.482476172
cg17446958	chr4	140854777	rs1531070	4	140795327	47	29	7	-0.007768768	0.005336875	0.150016858	0.578903139	0.499566049
cg11128457	chr4	140864437	rs1531070	4	140795327	47	29	7	-0.007114654	0.00618645	0.254098468	0.799687184	0.761947088
cg24641427	chr4	148399867	rs1400558	4	148380805	30	42	11	-0.006422746	0.004398972	0.148812959	0.898915399	0.879870475
cg16264526	chr4	148401273	rs1400558	4	148380805	30	42	11	-0.001821443	0.005059868	0.719962853	0.775739402	0.733487406
cg10112943	chr4	148401351	rs1400558	4	148380805	30	42	11	-0.00110183	0.008668446	0.899224533	0.594531512	0.518138899
cg14948448	chr4	148401661	rs1400558	4	148380805	30	42	11	-0.007980642	0.004592256	0.086698893	0.695164654	0.637731908
cg17073859	chr4	148401828	rs1400558	4	148380805	30	42	11	-0.002299923	0.005740975	0.689941038	0.745570587	0.697634611
cg00379467	chr4	148401873	rs1400558	4	148380805	30	42	11	-0.005648392	0.004180911	0.18111049	0.772937405	0.730157496
cg00974629	chr4	148401903	rs1400558	4	148380805	30	42	11	-0.010670401	0.005385005	0.051520798	0.770709734	0.727510118
cg05618426	chr4	148401958	rs1400558	4	148380805	30	42	11	-0.010432512	0.005175236	0.047711262	0.709291689	0.654520558
cg12009023	chr4	148402128	rs1400558	4	148380805	30	42	11	-0.000134789	0.001078247	0.900880932	0.428473899	0.320795068
cg20557687	chr4	148402399	rs1400558	4	148380805	30	42	11	0.003474033	0.001399251	0.015472046	0.645105983	0.578241892
cg04045079	chr4	148402408	rs1400558	4	148380805	30	42	11	0.002053874	0.001772955	0.250675477	0.693852129	0.636172095
cg24789447	chr4	148402574	rs1400558	4	148380805	30	42	11	0.000565953	0.000381989	0.143000547	0.422825669	0.314082679
cg03580568	chr4	148402748	rs1400558	4	148380805	30	42	11	-0.003706726	0.001302661	0.005832866	0.686837907	0.627836353
cg05102394	chr4	148402899	rs1400558	4	148380805	30	42	11	0.000891329	0.00276623	0.748261719	0.709135965	0.654335495
cg23865342	chr4	148405579	rs1400558	4	148380805	30	42	11	0.001293648	0.003498259	0.712665815	0.62416855	0.553359726
cg22930773	chr4	148413287	rs1400558	4	148380805	30	42	11	-0.005325291	0.0080959	0.512870418	0.696568346	0.639400063
cg13837335	chr9	2191798	rs7863990	9	2210993	48	30	5	-0.002392564	0.00827044	0.773226119	0.480517933	0.3826445
ch.9.2223115R	chr9	2233115	rs7863990	9	2210993	48	30	5	-0.018116149	0.011629798	0.123871128	0.870223632	0.845773012
cg04569222	chr9	2239671	rs7863990	9	2210993	48	30	5	0.000335361	0.001936565	0.863022501	0.716217607	0.66275136
cg14636575	chr9	2241256	rs7863990	9	2210993	48	30	5	-0.000811756	0.009135843	0.929455315	0.585671586	0.50760971
cg05329578	chr9	2241688	rs7863990	9	2210993	48	30	5	-0.001776639	0.005283378	0.73768818	0.5522687	0.467913528
cg05810135	chr9	2241892	rs7863990	9	2210993	48	30	5	0.006868079	0.004895137	0.165088542	0.914984321	0.898966874
cg13525088	chr9	2242468	rs7863990	9	2210993	48	30	5	0.000193398	0.000527602	0.715068879	0.554589948	0.470672112
cg13437277	chr9	2276469	rs7863990	9	2210993	48	30	5	-0.003018946	0.003403179	0.378108993	0.5489784	0.464003316
cg21156200	chr9	2277780	rs7863990	9	2210993	48	30	5	0.015137689	0.007301891	0.041897673	0.436857208	0.330757841
cg14003090	chr9	2285850	rs7863990	9	2210993	48	30	5	0.006540995	0.010621267	0.540026732	0.791204581	0.751866314
cg11228504	chr12	112001855	rs11065987	12	112072424	41	25	17	0.00159559	0.00297181	0.59305785	0.440808794	0.335453929
cg07932199	chr12	112008034	rs11065987	12	112072424	41	25	17	-0.004434537	0.004737277	0.352489626	0.707457405	0.652340685
cg07927257	chr12	112032692	rs11065987	12	112072424	41	25	17	-0.010741688	0.005695147	0.063489074	0.839684025	0.809479566
cg08273772	chr12	112035212	rs11065987	12	112072424	41	25	17	0.000567312	0.001180886	0.632453909	0.621057789	0.549662879
cg06923988	chr12	112035285	rs11065987	12	112072424	41	25	17	0.001780451	0.001347629	0.19080838	0.444301063	0.339604162
cg00909275	chr12	112035315	rs11065987	12	112072424	41	25	17	-0.000766095	0.000731023	0.29830638	0.38325104	0.26705196
cg22735612	chr12	112035516	rs11065987	12	112072424	41	25	17	-0.0008702	0.001503949	0.56473624	0.436716828	0.330591013
cg17979479	chr12	112035680	rs11065987	12	112072424	41	25	17	7.79E-05	0.000829184	0.925395657	0.382400647	0.266041348
cg05082648	chr12	112036160	rs11065987	12	112072424	41	25	17	0.007132753	0.007014657	0.312783904	0.380238068	0.263471327
cg23818228	chr12	112036188	rs11065987	12	112072424	41	25	17	-0.000600241	0.000776445	0.44212517	0.211673057	0.063147691
cg24463309	chr12	112036857	rs11065987	12	112072424	41	25	17	-0.001046603	0.001455613	0.474561696	0.256946354	0.11695074
cg11220641	chr12	112037386	rs11065987	12	112072424	41	25	17	-3.69E-05	0.001091506	0.973115802	0.34454184	0.221049723
cg08041019	chr12	112037456	rs11065987	12	112072424	41	25	17	-0.000260037	0.000742871	0.727373075	0.439024655	0.333333648
cg16260572	chr12	112037499	rs11065987	12	112072424	41	25	17	0.000983576	0.000495907	0.051304895	0.609774287	0.536253501
cg12313568	chr12	112037646	rs11065987	12	112072424	41	25	17	-0.001709007	0.000869128	0.053282595	0.489242035	0.393012274
cg09417774	chr12	112037791	rs11065987	12	112072424	41	25	17	-0.002161818	0.001536062	0.163804565	0.795230785	0.756651078
cg18545490	chr12	112037798	rs11065987	12	112072424	41	25	17	0.000143372	0.000502144	0.776101074	0.378147978	0.260987452
cg15908398	chr12	112037868	rs11065987	12	112072424	41	25	17	0.000252374	0.004798489	0.958207047	0.870457494	0.846050935
cg01529454	chr12	112040990	rs11065987	12	112072424	41	25	17	0.00331107	0.002262722	0.147922478	0.807117307	0.770777089
cg11578064	chr12	112074044	rs11065987	12	112072424	41	25	17	-0.005356981	0.004297485	0.216781972	0.880183436	0.857609301
cg12405048	chr12	112074086	rs11065987	12	112072424	41	25	17	-0.002397409	0.004104234	0.561037369	0.851050016	0.822986976
cg25718342	chr12	112074158	rs11065987	12	112072424	41	25	17	0.00291844	0.005378123	0.589119137	0.84025929	0.810163215
cg18890020	chr12	112081363	rs11065987	12	112072424	41	25	17	-0.006419753	0.005385854	0.237358158	0.764796555	0.720482862
cg22867538	chr12	112121020	rs11065987	12	112072424	41	25	17	0.003784413	0.001316137	0.00536228	0.665829878	0.60287029
cg02849750	chr12	112122100	rs11065987	12	112072424	41	25	17	0.002937452	0.002823809	0.301857779	0.966208143	0.959841561
cg17417787	chr12	112123558	rs11065987	12	112072424	41	25	17	0.000315878	0.000592558	0.595694633	0.150748312	-0.009255629
cg18911278	chr12	112123560	rs11065987	12	112072424	41	25	17	-0.001234606	0.000573248	0.034759677	0.278521147	0.142590349
cg07645393	chr12	112123605	rs11065987	12	112072424	41	25	17	0.001588757	0.001155396	0.173556431	0.830066262	0.79804976
cg01844438	chr12	112123678	rs11065987	12	112072424	41	25	17	0.000112054	0.000432452	0.796320247	0.576084384	0.496216224
cg18108237	chr12	112123684	rs11065987	12	112072424	41	25	17	-0.000796662	0.000897284	0.377700896	0.249624307	0.108249177
cg25927219	chr12	112123710	rs11065987	12	112072424	41	25	17	-0.001397674	0.001240413	0.263738635	0.202778269	0.052577073
cg03159671	chr12	112123840	rs11065987	12	112072424	41	25	17	-0.00043951	0.000744048	0.556650634	0.661382013	0.597584421
cg06136555	chr12	112123888	rs11065987	12	112072424	41	25	17	0.003368432	0.002022905	0.100418309	0.493410361	0.397965936
cg20623763	chr12	112123893	rs11065987	12	112072424	41	25	17	0.000162543	0.00042616	0.704069285	0.524018876	0.434341273
cg25422937	chr12	112123904	rs11065987	12	112072424	41	25	17	-2.59E-05	0.000294999	0.930186534	0.808749351	0.772716619
cg18426156	chr12	112123956	rs11065987	12	112072424	41	25	17	-0.00022167	0.00036057	0.540725435	0.49758711	0.402929609
cg16312916	chr12	112123964	rs11065987	12	112072424	41	25	17	5.43E-07	0.00086561	0.999501753	0.453779347	0.350868209
cg05934945	chr12	112124165	rs11065987	12	112072424	41	25	17	0.001308172	0.00117062	0.267654925	0.595993952	0.51987687
cg14839656	chr12	112124200	rs11065987	12	112072424	41	25	17	0.000754803	0.000505161	0.139687431	0.861252376	0.835111519
cg25200151	chr12	112125000	rs11065987	12	112072424	41	25	17	-0.007381983	0.005504008	0.18425328	0.42809334	0.32034281
cg00391320	chr12	112127825	rs11065987	12	112072424	41	25	17	0.001655772	0.00660916	0.802924457	0.294975901	0.162145273
cg06614611	chr12	115221608	rs2433752	12	115291968	62	18	3	0.006590887	0.012051999	0.586231757	0.639439835	0.57150821
cg21853296	chr12	115238285	rs2433752	12	115291968	62	18	3	-0.004601645	0.00336418	0.175802022	0.450058071	0.346445823
cg18890892	chr12	115251452	rs2433752	12	115291968	62	18	3	-0.005428491	0.007008031	0.44121648	0.784985953	0.74447606
cg08968830	chr12	115255983	rs2433752	12	115291968	62	18	3	-0.00959796	0.008624446	0.269622748	0.593085434	0.51642037
cg11365710	chr12	115256011	rs2433752	12	115291968	62	18	3	-0.012853329	0.009060258	0.160502519	0.62025972	0.54871445
cg23257502	chr12	115256052	rs2433752	12	115291968	62	18	3	-0.004297163	0.007660093	0.576628066	0.765056256	0.720791492
cg25255082	chr12	115272264	rs2433752	12	115291968	62	18	3	0.000762585	0.006538027	0.907485486	0.733579856	0.683384756
cg20593059	chr12	115286012	rs2433752	12	115291968	62	18	3	0.005577872	0.002936338	0.06166571	0.481393769	0.383685349
cg10030843	chr12	115303226	rs2433752	12	115291968	62	18	3	-0.012109259	0.011671617	0.303126855	0.788737027	0.748933859
cg10102897	chr12	115306502	rs2433752	12	115291968	62	18	3	0.00441803	0.006646774	0.508465621	0.251548598	0.110536015
cg10234991	chr12	115333842	rs2433752	12	115291968	62	18	3	-0.004936297	0.008228407	0.550531826	0.796886351	0.758618562
cg05726002	chr12	115341178	rs2433752	12	115291968	62	18	3	-0.001566697	0.008548066	0.855115176	0.717226038	0.663949784
cg23613023	chr12	115353932	rs2433752	12	115291968	62	18	3	0.001551363	0.002093588	0.461203706	0.756416841	0.710524361
